# Supplementary material for: ﻿A review of the genus Vitrea Fitzinger, 1833 (Gastropoda, Eupulmonata, Pristilomatidae) in Serbia: diversity, distribution and the description of a new species
Source: Zookeys. 2024 May 9;1200:245–73. doi: 10.3897/zookeys.1200.120633 (PMC11099470; doi:10.3897/zookeys.1200.120633)
Supplement: XML Treatment for Vitrea [file zookeys.1200.120633-treatment1.xml]

<!DOCTYPE tp:taxon-treatment
  PUBLIC "-//TaxonX//DTD Taxonomic Treatment Publishing DTD v0 20100105//EN" "tax-treatment-NSO.dtd">
<tp:taxon-treatment xmlns:tp="http://www.plazi.org/taxpub"><tp:treatment-meta><kwd-group><label>Taxon classification</label><kwd>
                <named-content content-type="kingdom">Animalia</named-content>
              </kwd><kwd>
                <named-content content-type="order">Stylommatophora</named-content>
              </kwd><kwd>
                <named-content content-type="family">Pristilomatidae</named-content>
              </kwd></kwd-group><mixed-citation publication-type="journal"><person-group><name><surname>Gojšina</surname><given-names>Vukašin</given-names></name><name><surname>Vesović</surname><given-names>Nikola</given-names></name><name><surname>Ćurčić</surname><given-names>Srećko</given-names></name><name><surname>Karan-Žnidaršič</surname><given-names>Tamara</given-names></name><name><surname>Mitrović</surname><given-names>Biljana</given-names></name><name><surname>Dedov</surname><given-names>Ivaylo</given-names></name></person-group><article-title>﻿A review of the genus <italic><tp:taxon-name><tp:taxon-name-part taxon-name-part-type="genus" reg="Vitrea">Vitrea</tp:taxon-name-part></tp:taxon-name></italic> Fitzinger, 1833 (<tp:taxon-name><tp:taxon-name-part taxon-name-part-type="class">Gastropoda</tp:taxon-name-part></tp:taxon-name>, <tp:taxon-name><tp:taxon-name-part taxon-name-part-type="suborder">Eupulmonata</tp:taxon-name-part></tp:taxon-name>, <tp:taxon-name><tp:taxon-name-part taxon-name-part-type="family">Pristilomatidae</tp:taxon-name-part></tp:taxon-name>) in Serbia: diversity, distribution and the description of a new species</article-title><source>Zookeys</source><day>09</day><month>05</month><year>2024</year><volume>1200</volume><fpage>245</fpage><lpage>273</lpage><pub-id pub-id-type="doi">10.3897/zookeys.1200.120633</pub-id></mixed-citation></tp:treatment-meta><tp:nomenclature><label>﻿Genus</label><tp:taxon-name>
              <object-id xmlns:xlink="http://www.w3.org/1999/xlink" content-type="arpha" xlink:type="simple">4E6FC399-E824-5938-8F35-FCAB5B6FEC96</object-id>
              <tp:taxon-name-part taxon-name-part-type="genus" reg="Vitrea">Vitrea</tp:taxon-name-part>
            </tp:taxon-name><tp:taxon-authority>Fitzinger, 1833</tp:taxon-authority></tp:nomenclature><tp:treatment-sec sec-type="type species" id="SECID0EAFAE"><title>Type species.</title><p><tp:taxon-name><tp:taxon-name-part taxon-name-part-type="genus" reg="Glischrus">Glischrus</tp:taxon-name-part> (<tp:taxon-name-part taxon-name-part-type="subgenus" reg="Helix">Helix</tp:taxon-name-part>) <tp:taxon-name-part taxon-name-part-type="species" reg="diaphana">diaphana</tp:taxon-name-part></tp:taxon-name> S. Studer, 1802, by monotypy.</p></tp:treatment-sec></tp:taxon-treatment>
