# Supplementary material for: ﻿A review of the genus Vitrea Fitzinger, 1833 (Gastropoda, Eupulmonata, Pristilomatidae) in Serbia: diversity, distribution and the description of a new species
Source: Zookeys. 2024 May 9;1200:245–73. doi: 10.3897/zookeys.1200.120633 (PMC11099470; doi:10.3897/zookeys.1200.120633)
Supplement: XML Treatment for Vitrea contracta [file zookeys.1200.120633-treatment2.xml]

<!DOCTYPE tp:taxon-treatment
  PUBLIC "-//TaxonX//DTD Taxonomic Treatment Publishing DTD v0 20100105//EN" "tax-treatment-NSO.dtd">
<tp:taxon-treatment xmlns:tp="http://www.plazi.org/taxpub"><tp:treatment-meta><kwd-group><label>Taxon classification</label><kwd>
                <named-content content-type="kingdom">Animalia</named-content>
              </kwd><kwd>
                <named-content content-type="order">Stylommatophora</named-content>
              </kwd><kwd>
                <named-content content-type="family">Pristilomatidae</named-content>
              </kwd></kwd-group><mixed-citation publication-type="journal"><person-group><name><surname>Gojšina</surname><given-names>Vukašin</given-names></name><name><surname>Vesović</surname><given-names>Nikola</given-names></name><name><surname>Ćurčić</surname><given-names>Srećko</given-names></name><name><surname>Karan-Žnidaršič</surname><given-names>Tamara</given-names></name><name><surname>Mitrović</surname><given-names>Biljana</given-names></name><name><surname>Dedov</surname><given-names>Ivaylo</given-names></name></person-group><article-title>﻿A review of the genus <italic><tp:taxon-name><tp:taxon-name-part taxon-name-part-type="genus" reg="Vitrea">Vitrea</tp:taxon-name-part></tp:taxon-name></italic> Fitzinger, 1833 (<tp:taxon-name><tp:taxon-name-part taxon-name-part-type="class">Gastropoda</tp:taxon-name-part></tp:taxon-name>, <tp:taxon-name><tp:taxon-name-part taxon-name-part-type="suborder">Eupulmonata</tp:taxon-name-part></tp:taxon-name>, <tp:taxon-name><tp:taxon-name-part taxon-name-part-type="family">Pristilomatidae</tp:taxon-name-part></tp:taxon-name>) in Serbia: diversity, distribution and the description of a new species</article-title><source>Zookeys</source><day>09</day><month>05</month><year>2024</year><volume>1200</volume><fpage>245</fpage><lpage>273</lpage><pub-id pub-id-type="doi">10.3897/zookeys.1200.120633</pub-id></mixed-citation></tp:treatment-meta><tp:nomenclature><label>﻿</label><tp:taxon-name>
              <object-id xmlns:xlink="http://www.w3.org/1999/xlink" content-type="arpha" xlink:type="simple">B10BB9D7-705F-5964-AE97-B2638A9E4E94</object-id>
              <tp:taxon-name-part taxon-name-part-type="genus" reg="Vitrea">Vitrea</tp:taxon-name-part>
              <tp:taxon-name-part taxon-name-part-type="species" reg="contracta">contracta</tp:taxon-name-part>
            </tp:taxon-name><tp:taxon-authority>(Westerlund, 1871)</tp:taxon-authority><xref ref-type="fig" rid="F1">Figs 1</xref><xref ref-type="fig" rid="F15">, 15</xref><tp:nomenclature-citation-list><tp:nomenclature-citation><tp:taxon-name>
                  <tp:taxon-name-part taxon-name-part-type="genus" reg="Crystallus">Crystallus</tp:taxon-name-part>
                  <tp:taxon-name-part taxon-name-part-type="species" reg="contractus">contractus</tp:taxon-name-part>
                  <tp:taxon-name-part taxon-name-part-type="subspecies" reg="subcontractus">subcontractus</tp:taxon-name-part>
                </tp:taxon-name><comment>— <xref ref-type="bibr" rid="B20">Pavlović 1912</xref>: 26.</comment></tp:nomenclature-citation><tp:nomenclature-citation><tp:taxon-name>
                  <tp:taxon-name-part taxon-name-part-type="genus" reg="Crystollus">Crystollus</tp:taxon-name-part>
                  <tp:taxon-name-part taxon-name-part-type="species" reg="cintractus">cintractus</tp:taxon-name-part>
                </tp:taxon-name><comment>[sic] — <xref ref-type="bibr" rid="B40">Tomić 1959</xref>: 13.</comment></tp:nomenclature-citation><tp:nomenclature-citation><tp:taxon-name>
                  <tp:taxon-name-part taxon-name-part-type="genus" reg="Vitrea">Vitrea</tp:taxon-name-part>
                  <tp:taxon-name-part taxon-name-part-type="species" reg="contracta">contracta</tp:taxon-name-part>
                </tp:taxon-name><comment>— <xref ref-type="bibr" rid="B23">Pintér 1972</xref>: 274; <xref ref-type="bibr" rid="B9">Jovanović 1985</xref>: 42; <xref ref-type="bibr" rid="B35">Sólymos et al. 2004</xref>: 152; <xref ref-type="bibr" rid="B15">Karaman 2012</xref>: 24.</comment></tp:nomenclature-citation><tp:nomenclature-citation><tp:taxon-name>
                  <tp:taxon-name-part taxon-name-part-type="genus" reg="Vitrea">Vitrea</tp:taxon-name-part>
                  <tp:taxon-name-part taxon-name-part-type="species" reg="contracta">contracta</tp:taxon-name-part>
                  <tp:taxon-name-part taxon-name-part-type="subspecies" reg="contracta">contracta</tp:taxon-name-part>
                </tp:taxon-name><comment>— <xref ref-type="bibr" rid="B14">Karaman 2007</xref>: 141.</comment></tp:nomenclature-citation><tp:nomenclature-citation><tp:taxon-name>
                  <tp:taxon-name-part taxon-name-part-type="genus" reg="Vitrea">Vitrea</tp:taxon-name-part>
                  <tp:taxon-name-part taxon-name-part-type="species" reg="contracte">contracte</tp:taxon-name-part>
                </tp:taxon-name><comment>[sic] — <xref ref-type="bibr" rid="B11">Jovanović 1996</xref>: 219.</comment></tp:nomenclature-citation></tp:nomenclature-citation-list></tp:nomenclature><tp:treatment-sec sec-type="Sites in Serbia known from the literature" id="SECID0ELKAE"><title>Sites in Serbia known from the literature.</title><p>After <xref ref-type="bibr" rid="B20">Pavlović (1912)</xref> and <xref ref-type="bibr" rid="B40">Tomić (1959)</xref>: Topčider, city of Belgrade; Velika Tisnica Gorge, near the town of Žagubica; Metino Brdo hill, near the city of Kragujevac; Sveti Stefan (Lipovac) Monastery, near the town of Aleksinac; Prekonoško Vrelo, village of Prekonoga, near the town of Svrljig; village of Crnoljevica, near the town of Svrljig; Sirinjava Duvka, near the village of Periš, Svrljiške Planine Mts.; Jevik hill, near the town of Knjaževac; Mt. Stol, near the city of Bor; after <xref ref-type="bibr" rid="B23">Pintér (1972)</xref>: town of Raška; near the town of Sokobanja; Sveta Petka Monastery, near the city of Niš; after <xref ref-type="bibr" rid="B9">Jovanović (1985)</xref>: Mt. Avala, near the city of Belgrade; after <xref ref-type="bibr" rid="B11">Jovanović (1996)</xref>: Mt. Stol, near the city of Bor; after <xref ref-type="bibr" rid="B35">Sólymos et al. (2004)</xref> and <xref ref-type="bibr" rid="B15">Karaman (2012)</xref>: near the Dobri Potok stream, Mt. Fruška Gora.</p><fig id="F1" position="float" orientation="portrait"><object-id xmlns:xlink="http://www.w3.org/1999/xlink" content-type="doi" xlink:type="simple">10.3897/zookeys.1200.120633.figure1</object-id><object-id xmlns:xlink="http://www.w3.org/1999/xlink" content-type="arpha" xlink:type="simple">A2A96EB5-3460-5F90-B5CD-2EB2EF2AD5C7</object-id><label>Figure 1.</label><caption><p><italic><tp:taxon-name><tp:taxon-name-part taxon-name-part-type="genus" reg="Vitrea">Vitrea</tp:taxon-name-part><tp:taxon-name-part taxon-name-part-type="species" reg="contracta">contracta</tp:taxon-name-part></tp:taxon-name></italic> from the surroundings of the city of Pirot <bold>A</bold> apertural view <bold>B</bold> lateral view <bold>C</bold> apical view <bold>D</bold> umbilical view <bold>E</bold> enlarged view of the protoconch <bold>F</bold> enlarged view of the umbilicus.</p></caption><graphic xmlns:xlink="http://www.w3.org/1999/xlink" xlink:href="zookeys-1200-245_article-120633__-g001.jpg" position="float" orientation="portrait" xlink:type="simple" id="oo_1044182.jpg"><uri content-type="original_file" xlink:type="simple">https://binary.pensoft.net/fig/1044182</uri></graphic></fig></tp:treatment-sec><tp:treatment-sec sec-type="material" id="SECID0ERMAE"><title>Material examined.</title><p><bold>Serbia</bold> • Near the town of Svrljig, village of Crnoljevica, leg. P. Pavlović, one specimen (NHMBEO442); Mt. Stol, 26 Sep. 1907, three specimens (NHMBEO445); surroundings of the city of Pirot, a hill above Kitka rock quarry, among rocks, leg. V. Gojšina, M. Vujić &amp; N. Vesović, 28 Apr. 2023, one specimen (<named-content xmlns:xlink="http://www.w3.org/1999/xlink" content-type="dwc:verbatimCoordinates" xlink:type="simple"><named-content content-type="geo-json" specific-use="{&#34;type&#34;:&#34;Point&#34;,&#34;coordinates&#34;:[22.646428,43.188792]}" id="NCID0E3MAE" xlink:type="simple">43°11'19.65"N, 22°38'47.14"E</named-content></named-content>); Stara Planina Mts., Babin Zub peak, leg. V. Gojšina, M. Vujić &amp; N. Vesović, 07 May 2023, 12 specimens (<named-content xmlns:xlink="http://www.w3.org/1999/xlink" content-type="dwc:verbatimCoordinates" xlink:type="simple"><named-content content-type="geo-json" specific-use="{&#34;type&#34;:&#34;Point&#34;,&#34;coordinates&#34;:[22.612861,43.373831]}" id="NCID0EENAE" xlink:type="simple">43°22'25.79"N, 22°36'46.30"E</named-content></named-content>); Felješana Strict Nature Reserve, near the settlement of Debeli Lug, leg. V. Gojšina, M. Vujić &amp; N. Vesović, 03 Jun. 2023, one specimen (<named-content xmlns:xlink="http://www.w3.org/1999/xlink" content-type="dwc:verbatimCoordinates" xlink:type="simple"><named-content content-type="geo-json" specific-use="{&#34;type&#34;:&#34;Point&#34;,&#34;coordinates&#34;:[21.889047,44.343467]}" id="NCID0EMNAE" xlink:type="simple">44°20'36.48"N, 21°53'20.57"E</named-content></named-content>); Đerdap National Park, village of Dobra, leg. V. Gojšina, M. Vujić &amp; N. Vesović, 05 May 2023, two specimens (44°38'27.53"N, 21°54'29.38"E).</p></tp:treatment-sec><tp:treatment-sec sec-type="description" id="SECID0ERNAE"><title>Description of specimens from Serbia.</title><p>Shell very small, consisting of 4–5 whorls, colourless, translucent, <abbrev xmlns:xlink="http://www.w3.org/1999/xlink" xlink:title="shell width" id="ABBRID0EXNAE" xlink:type="simple">SW</abbrev> usually ~ 2 mm, but ≤ 3 mm. Shell surface smooth. Last whorl ~ 1.5× as wide as penultimate whorl. Umbilicus moderately broad and widening near last whorl, revealing almost all whorls.</p></tp:treatment-sec><tp:treatment-sec sec-type="distribution" id="SECID0E2NAE"><title>Distribution and habitats in Serbia.</title><p>Mostly found in dry, karstic habitats among rocks. Not frequently found in Serbia, probably overlooked due to its small size. Most records came from eastern Serbia (Fig. <xref ref-type="fig" rid="F15">15</xref>), otherwise with scarce findings. This species is more widespread in the country, which should be proven by further research.</p></tp:treatment-sec><tp:treatment-sec><!--Section generated to contain objects referenced in tp:taxon-treatment.--><fig id="F15" position="float" orientation="portrait"><object-id xmlns:xlink="http://www.w3.org/1999/xlink" content-type="doi" xlink:type="simple">10.3897/zookeys.1200.120633.figure15</object-id><object-id xmlns:xlink="http://www.w3.org/1999/xlink" content-type="arpha" xlink:type="simple">0DDE92C0-EAD8-5A7B-91F2-93778BB096C7</object-id><label>Figure 15.</label><caption><p>A distribution map of <italic><tp:taxon-name><tp:taxon-name-part taxon-name-part-type="genus" reg="Vitrea">Vitrea</tp:taxon-name-part><tp:taxon-name-part taxon-name-part-type="species" reg="contracta">contracta</tp:taxon-name-part></tp:taxon-name></italic>, <italic><tp:taxon-name><tp:taxon-name-part taxon-name-part-type="genus" reg="Vitrea">V.</tp:taxon-name-part><tp:taxon-name-part taxon-name-part-type="species" reg="crystallina">crystallina</tp:taxon-name-part></tp:taxon-name></italic>, <italic><tp:taxon-name><tp:taxon-name-part taxon-name-part-type="genus" reg="Vitrea">V.</tp:taxon-name-part><tp:taxon-name-part taxon-name-part-type="species" reg="illyrica">illyrica</tp:taxon-name-part></tp:taxon-name></italic>, <italic><tp:taxon-name><tp:taxon-name-part taxon-name-part-type="genus" reg="Vitrea">V.</tp:taxon-name-part><tp:taxon-name-part taxon-name-part-type="species" reg="kiliasi">kiliasi</tp:taxon-name-part></tp:taxon-name></italic>, <italic><tp:taxon-name><tp:taxon-name-part taxon-name-part-type="genus" reg="Vitrea">V.</tp:taxon-name-part><tp:taxon-name-part taxon-name-part-type="species" reg="kutschigi">kutschigi</tp:taxon-name-part></tp:taxon-name></italic>, <italic><tp:taxon-name><tp:taxon-name-part taxon-name-part-type="genus" reg="Vitrea">V.</tp:taxon-name-part><tp:taxon-name-part taxon-name-part-type="species" reg="sturanyi">sturanyi</tp:taxon-name-part></tp:taxon-name></italic>, and <italic><tp:taxon-name><tp:taxon-name-part taxon-name-part-type="genus" reg="Vitrea">V.</tp:taxon-name-part><tp:taxon-name-part taxon-name-part-type="species" reg="virgo">virgo</tp:taxon-name-part></tp:taxon-name></italic> sp. nov. in Serbia.</p></caption><graphic xmlns:xlink="http://www.w3.org/1999/xlink" xlink:href="zookeys-1200-245_article-120633__-g015.jpg" position="float" orientation="portrait" xlink:type="simple" id="oo_1044196.jpg"><uri content-type="original_file" xlink:type="simple">https://binary.pensoft.net/fig/1044196</uri></graphic></fig></tp:treatment-sec><ref-list><ref id="B20"><mixed-citation xmlns:xlink="http://www.w3.org/1999/xlink" xlink:type="simple"><person-group><name name-style="western"><surname>Pavlović</surname><given-names>PS</given-names></name></person-group> (<year>1912</year>) <source>Mekušci iz Srbije. I. Suvozemni puževi. Special Editions, Vol. 39.</source><publisher-name>Serbian Royal Academy</publisher-name>, <publisher-loc>Belgrade</publisher-loc>, <size units="page">140 pp</size>.</mixed-citation></ref><ref id="B40"><mixed-citation xmlns:xlink="http://www.w3.org/1999/xlink" xlink:type="simple"><person-group><name name-style="western"><surname>Tomić</surname><given-names>V</given-names></name></person-group> (<year>1959</year>) <source>Zbirka recentnih puževa P. S. Pavlovića u Prirodnjačkom muzeju u Beogradu. Special Editions 27.</source><publisher-name>Serbian Academy of Sciences and Arts</publisher-name>, <publisher-loc>Belgrade</publisher-loc>, <size units="page">74 pp</size>.</mixed-citation></ref><ref id="B23"><mixed-citation xmlns:xlink="http://www.w3.org/1999/xlink" xlink:type="simple"><person-group><name name-style="western"><surname>Pintér</surname><given-names>L</given-names></name></person-group> (<year>1972</year>) <article-title>Die Gattung <italic><tp:taxon-name><tp:taxon-name-part taxon-name-part-type="genus">Vitrea</tp:taxon-name-part></tp:taxon-name></italic> Fitzinger, 1833 in den Balkanländern (<tp:taxon-name><tp:taxon-name-part taxon-name-part-type="class">Gastropoda</tp:taxon-name-part></tp:taxon-name>: <tp:taxon-name><tp:taxon-name-part taxon-name-part-type="family">Zonitidae</tp:taxon-name-part></tp:taxon-name>).</article-title><source>Annales Zoologici</source><volume>29</volume>(<issue>8</issue>): <fpage>209</fpage>–<lpage>315</lpage>.</mixed-citation></ref><ref id="B9"><mixed-citation xmlns:xlink="http://www.w3.org/1999/xlink" xlink:type="simple"><person-group><name name-style="western"><surname>Jovanović</surname><given-names>B</given-names></name></person-group> (<year>1985</year>) <article-title>Preliminarni popis puževa (<tp:taxon-name><tp:taxon-name-part taxon-name-part-type="class">Gastropoda</tp:taxon-name-part></tp:taxon-name>, <tp:taxon-name><tp:taxon-name-part taxon-name-part-type="phylum">Mollusca</tp:taxon-name-part></tp:taxon-name>) Avale.</article-title><source>Biosistematika</source><volume>12</volume>(<issue>1</issue>): <fpage>39</fpage>–<lpage>44</lpage>.</mixed-citation></ref><ref id="B35"><mixed-citation xmlns:xlink="http://www.w3.org/1999/xlink" xlink:type="simple"><person-group><name name-style="western"><surname>Sólymos</surname><given-names>P</given-names></name><name name-style="western"><surname>Gaudényi</surname><given-names>T</given-names></name><name name-style="western"><surname>Deli</surname><given-names>T</given-names></name><name name-style="western"><surname>Nagy</surname><given-names>A</given-names></name></person-group> (<year>2004</year>) Data on the land snail fauna of the Fruska Gora Mountain (Serbia) with some biogeographical remarks. Malakológiai Tájékoztató 22: 149–153.</mixed-citation></ref><ref id="B15"><mixed-citation xmlns:xlink="http://www.w3.org/1999/xlink" xlink:type="simple"><person-group><name name-style="western"><surname>Karaman</surname><given-names>BJ</given-names></name></person-group> (<year>2012</year>) <article-title>Fauna of <tp:taxon-name><tp:taxon-name-part taxon-name-part-type="class">Gastropoda</tp:taxon-name-part></tp:taxon-name> (<tp:taxon-name><tp:taxon-name-part taxon-name-part-type="phylum">Mollusca</tp:taxon-name-part></tp:taxon-name>) in Fruška Gora mountain, Vojvodina (Serbia).</article-title><source>Natura Montenegrina</source><volume>11</volume>(<issue>1</issue>): <fpage>7</fpage>–<lpage>34</lpage>.</mixed-citation></ref><ref id="B14"><mixed-citation xmlns:xlink="http://www.w3.org/1999/xlink" xlink:type="simple"><person-group><name name-style="western"><surname>Karaman</surname><given-names>BJ</given-names></name></person-group> (<year>2007</year>) Checklist of snails (<tp:taxon-name><tp:taxon-name-part taxon-name-part-type="phylum">Mollusca</tp:taxon-name-part></tp:taxon-name>, <tp:taxon-name><tp:taxon-name-part taxon-name-part-type="class">Gastropoda</tp:taxon-name-part></tp:taxon-name>) of Serbia. Glasnik Republičkog zavoda za zaštitu prirode i Prirodnjačkog muzeja u Podgorici 29–30: 131–148.</mixed-citation></ref><ref id="B11"><mixed-citation xmlns:xlink="http://www.w3.org/1999/xlink" xlink:type="simple"><person-group><name name-style="western"><surname>Jovanović</surname><given-names>B</given-names></name></person-group> (<year>1996</year>) <article-title>A contribution to the knowledge of the <tp:taxon-name><tp:taxon-name-part taxon-name-part-type="class">Gastropoda</tp:taxon-name-part></tp:taxon-name> (<tp:taxon-name><tp:taxon-name-part taxon-name-part-type="phylum">Mollusca</tp:taxon-name-part></tp:taxon-name>) fauna of the mountain of Stol.</article-title> In: <person-group><name name-style="western"><surname>Magdalinović</surname><given-names>N</given-names></name></person-group> (<role>Ed.</role>) <issue-title>Proceedings “Our Ecological Truth” of the IV Scientific-Expert Symposium on Natural Values and Environmental Protection and the II Expert Meeting on Preventive Medicine of Timočka Krajina, Kladovo, Hotel “Đerdap”, 29.</issue-title><source>05–01.06.1996. Institute for Health Protection “Timok”, Technical Faculty &amp; Young Researchers, Zaječar-Bor</source>, <fpage>217</fpage>–<lpage>221</lpage>.</mixed-citation></ref></ref-list></tp:taxon-treatment>
