# Supplementary material for: ﻿A review of the genus Vitrea Fitzinger, 1833 (Gastropoda, Eupulmonata, Pristilomatidae) in Serbia: diversity, distribution and the description of a new species
Source: Zookeys. 2024 May 9;1200:245–73. doi: 10.3897/zookeys.1200.120633 (PMC11099470; doi:10.3897/zookeys.1200.120633)
Supplement: XML Treatment for Vitrea diaphana [file zookeys.1200.120633-treatment4.xml]

<!DOCTYPE tp:taxon-treatment
  PUBLIC "-//TaxonX//DTD Taxonomic Treatment Publishing DTD v0 20100105//EN" "tax-treatment-NSO.dtd">
<tp:taxon-treatment xmlns:tp="http://www.plazi.org/taxpub"><tp:treatment-meta><kwd-group><label>Taxon classification</label><kwd>
                <named-content content-type="kingdom">Animalia</named-content>
              </kwd><kwd>
                <named-content content-type="order">Stylommatophora</named-content>
              </kwd><kwd>
                <named-content content-type="family">Pristilomatidae</named-content>
              </kwd></kwd-group><mixed-citation publication-type="journal"><person-group><name><surname>Gojšina</surname><given-names>Vukašin</given-names></name><name><surname>Vesović</surname><given-names>Nikola</given-names></name><name><surname>Ćurčić</surname><given-names>Srećko</given-names></name><name><surname>Karan-Žnidaršič</surname><given-names>Tamara</given-names></name><name><surname>Mitrović</surname><given-names>Biljana</given-names></name><name><surname>Dedov</surname><given-names>Ivaylo</given-names></name></person-group><article-title>﻿A review of the genus <italic><tp:taxon-name><tp:taxon-name-part taxon-name-part-type="genus" reg="Vitrea">Vitrea</tp:taxon-name-part></tp:taxon-name></italic> Fitzinger, 1833 (<tp:taxon-name><tp:taxon-name-part taxon-name-part-type="class">Gastropoda</tp:taxon-name-part></tp:taxon-name>, <tp:taxon-name><tp:taxon-name-part taxon-name-part-type="suborder">Eupulmonata</tp:taxon-name-part></tp:taxon-name>, <tp:taxon-name><tp:taxon-name-part taxon-name-part-type="family">Pristilomatidae</tp:taxon-name-part></tp:taxon-name>) in Serbia: diversity, distribution and the description of a new species</article-title><source>Zookeys</source><day>09</day><month>05</month><year>2024</year><volume>1200</volume><fpage>245</fpage><lpage>273</lpage><pub-id pub-id-type="doi">10.3897/zookeys.1200.120633</pub-id></mixed-citation></tp:treatment-meta><tp:nomenclature><label>﻿</label><tp:taxon-name>
              <object-id xmlns:xlink="http://www.w3.org/1999/xlink" content-type="arpha" xlink:type="simple">410B8D0B-CB28-5B60-9556-5B41C3F3BB77</object-id>
              <tp:taxon-name-part taxon-name-part-type="genus" reg="Vitrea">Vitrea</tp:taxon-name-part>
              <tp:taxon-name-part taxon-name-part-type="species" reg="diaphana">diaphana</tp:taxon-name-part>
            </tp:taxon-name><tp:taxon-authority>(S. Studer, 1820)</tp:taxon-authority><xref ref-type="fig" rid="F3">Figs 3</xref><xref ref-type="fig" rid="F16">, 16</xref><tp:nomenclature-citation-list><tp:nomenclature-citation><tp:taxon-name>
                  <tp:taxon-name-part taxon-name-part-type="genus" reg="Crgstallus">Crgstallus</tp:taxon-name-part>
                  <tp:taxon-name-part taxon-name-part-type="species" reg="diaphanus">diaphanus</tp:taxon-name-part>
                </tp:taxon-name><comment>[sic] — <xref ref-type="bibr" rid="B20">Pavlović 1912</xref>: 24–25.</comment></tp:nomenclature-citation><tp:nomenclature-citation><tp:taxon-name>
                  <tp:taxon-name-part taxon-name-part-type="genus" reg="Crystllus">Crystllus</tp:taxon-name-part>
                  <tp:taxon-name-part taxon-name-part-type="species" reg="diaphanus">diaphanus</tp:taxon-name-part>
                </tp:taxon-name><comment>[sic] — <xref ref-type="bibr" rid="B40">Tomić 1959</xref>: 12.</comment></tp:nomenclature-citation><tp:nomenclature-citation><tp:taxon-name>
                  <tp:taxon-name-part taxon-name-part-type="genus" reg="Vitrea">Vitrea</tp:taxon-name-part>
                  <tp:taxon-name-part taxon-name-part-type="species" reg="diaphana">diaphana</tp:taxon-name-part>
                </tp:taxon-name><comment>— <xref ref-type="bibr" rid="B8">Jaeckel et al. 1957</xref>: 156; <xref ref-type="bibr" rid="B9">Jovanović 1985</xref>: 42; <xref ref-type="bibr" rid="B10">Jovanović 1993</xref>: 241–242; <xref ref-type="bibr" rid="B11">Jovanović 1996</xref>: 219; <xref ref-type="bibr" rid="B14">Karaman 2007</xref>: 141; <xref ref-type="bibr" rid="B15">Karaman 2012</xref>: 24.</comment></tp:nomenclature-citation><tp:nomenclature-citation><tp:taxon-name>
                  <tp:taxon-name-part taxon-name-part-type="genus" reg="Vitrea">Vitrea</tp:taxon-name-part>
                  <tp:taxon-name-part taxon-name-part-type="species" reg="diaphana">diaphana</tp:taxon-name-part>
                  <tp:taxon-name-part taxon-name-part-type="subspecies" reg="diaphana">diaphana</tp:taxon-name-part>
                </tp:taxon-name><comment>— <xref ref-type="bibr" rid="B23">Pintér 1972</xref>: 214; <xref ref-type="bibr" rid="B35">Sólymos et al. 2004</xref>: 152.</comment></tp:nomenclature-citation></tp:nomenclature-citation-list></tp:nomenclature><tp:treatment-sec sec-type="Sites in Serbia known from the literature" id="SECID0EIYAE"><title>Sites in Serbia known from the literature.</title><p>After <xref ref-type="bibr" rid="B20">Pavlović (1912)</xref> and <xref ref-type="bibr" rid="B40">Tomić (1959)</xref>: Topčider, city of Belgrade; Mt. Beljanica; Velika Tisnica Gorge, near the town of Žagubica; Mt. Vujan, near the town of Gornji Milanovac; Mt. Vidlič, near the city of Pirot; near the Sveta Petka Monastery, Grza Gorge, near the town of Paraćin; Jelašnica Gorge, near the city of Niš; Mt. Javor; next to the Dubočica river, near the town of Raška; Radmanov Kamen, Mt. Kopaonik; around the Pogana Peć Cave, near the village of Krepoljin; Koprivštički Krst, near the city of Pirot; village of Lunjevica, near the town of Gornji Milanovac; Rajkovo, near the town of Majdanpek; Mali Štrbac peak, Mt. Miroč; Mt. Ovčar; near the village of Periš, Svrljiške Planine Mts.; Mt. Rtanj; Stenka peak, near the town of Paraćin; Mt. Suva Planina; Sićevo Gorge; Milenkova Stena, Svrljiške Planine Mts.; Pleš peak, Svrljiške Planine Mts.; village of Niševac, near the town of Svrljig; Mt. Stol, near the city of Bor; Glogovački Vrh peak, Mt. Tupižnica; village of Tumba, near the city of Vranje; Crnica Gorge, near the town of Paraćin; Mt. Crni Vrh, near the city of Jagodina; village of Crnoljevica, near the town of Svrljig; after <xref ref-type="bibr" rid="B23">Pintér (1972)</xref>: Veta Monastery, Mt. Suva Planina; town of Sokobanja; after <xref ref-type="bibr" rid="B9">Jovanović (1985)</xref>: Mt. Avala, near the city of Belgrade; after <xref ref-type="bibr" rid="B10">Jovanović (1993)</xref>: Mt. Veliki Krš, near the city of Bor; Mikuljska Reka river canyon, village of Zlot, near the city of Bor; after <xref ref-type="bibr" rid="B11">Jovanović (1996)</xref>: Mt. Stol, near the city of Bor; after <xref ref-type="bibr" rid="B35">Sólymos et al. (2004)</xref> and <xref ref-type="bibr" rid="B15">Karaman (2012)</xref>: near the Dobri Potok stream, Mt. Fruška Gora.</p><fig id="F3" position="float" orientation="portrait"><object-id xmlns:xlink="http://www.w3.org/1999/xlink" content-type="doi" xlink:type="simple">10.3897/zookeys.1200.120633.figure3</object-id><object-id xmlns:xlink="http://www.w3.org/1999/xlink" content-type="arpha" xlink:type="simple">B1502207-CEC3-535D-8238-75D967D38B3F</object-id><label>Figure 3.</label><caption><p><italic><tp:taxon-name><tp:taxon-name-part taxon-name-part-type="genus" reg="Vitrea">Vitrea</tp:taxon-name-part><tp:taxon-name-part taxon-name-part-type="species" reg="diaphana">diaphana</tp:taxon-name-part></tp:taxon-name></italic> from the surroundings of the city of Pirot <bold>A</bold> apertural view <bold>B</bold> lateral view <bold>C</bold> apical view <bold>D</bold> umbilical view <bold>E</bold> enlarged view of the protoconch.</p></caption><graphic xmlns:xlink="http://www.w3.org/1999/xlink" xlink:href="zookeys-1200-245_article-120633__-g003.jpg" position="float" orientation="portrait" xlink:type="simple" id="oo_1044184.jpg"><uri content-type="original_file" xlink:type="simple">https://binary.pensoft.net/fig/1044184</uri></graphic></fig></tp:treatment-sec><tp:treatment-sec sec-type="material" id="SECID0EQ1AE"><title>Material examined.</title><p><bold>Serbia</bold> • Sićevo Gorge, leg. P. Pavlović, 30 Sep. 1906, one specimen (NHMBEO371); Vlasina Landscape of Outstanding Features, Mt. Vardenik, leg. V. Gojšina &amp; M. Vujić, 04 Jun. 2022, one specimen (<named-content xmlns:xlink="http://www.w3.org/1999/xlink" content-type="dwc:verbatimCoordinates" xlink:type="simple"><named-content content-type="geo-json" specific-use="{&#34;type&#34;:&#34;Point&#34;,&#34;coordinates&#34;:[22.280833,42.631611]}" id="NCID0E21AE" xlink:type="simple">42°37'53.80"N, 22°16'51.00"E</named-content></named-content>); Vlasina Landscape of Outstanding Features, Mt. Čemernik, next to the Cvetkova Reka river, leg. V. Gojšina, 02 June 2022, one specimen (<named-content xmlns:xlink="http://www.w3.org/1999/xlink" content-type="dwc:verbatimCoordinates" xlink:type="simple"><named-content content-type="geo-json" specific-use="{&#34;type&#34;:&#34;Point&#34;,&#34;coordinates&#34;:[22.314053,42.744756]}" id="NCID0ED2AE" xlink:type="simple">42°44'41.12"N, 22°18'50.59"E</named-content></named-content>); Vlasina Landscape of Outstanding Features, next to the Vučja Reka river, leg. V. Gojšina, 03 June 2022, one specimen (<named-content xmlns:xlink="http://www.w3.org/1999/xlink" content-type="dwc:verbatimCoordinates" xlink:type="simple"><named-content content-type="geo-json" specific-use="{&#34;type&#34;:&#34;Point&#34;,&#34;coordinates&#34;:[22.397694,42.753525]}" id="NCID0EL2AE" xlink:type="simple">42°45'12.69"N, 22°23'51.70"E</named-content></named-content>); village of Krivelj, near Mt. Veliki Krš, leg. V. Gojšina, 19 Jun. 2022, one specimen (<named-content xmlns:xlink="http://www.w3.org/1999/xlink" content-type="dwc:verbatimCoordinates" xlink:type="simple"><named-content content-type="geo-json" specific-use="{&#34;type&#34;:&#34;Point&#34;,&#34;coordinates&#34;:[22.106736,44.168611]}" id="NCID0ET2AE" xlink:type="simple">44°10'07.00"N, 22°06'24.25″E</named-content></named-content>); town of Bela Palanka, settlement of Čiflik, near the Sinjac Monastery, leg. V. Gojšina, 05 Aug. 2022, one specimen (<named-content xmlns:xlink="http://www.w3.org/1999/xlink" content-type="dwc:verbatimCoordinates" xlink:type="simple"><named-content content-type="geo-json" specific-use="{&#34;type&#34;:&#34;Point&#34;,&#34;coordinates&#34;:[22.415125,43.217672]}" id="NCID0E22AE" xlink:type="simple">43°13'03.62"N, 22°24'54.45"E</named-content></named-content>); Crni Timok Gorge, village of Krivi Vir, leg. M. Šćiban, 03 May 2012, three specimens; Mt. Golija, village of Devići, leg. V. Gojšina, 25 Jul. 2022, one specimen (<named-content xmlns:xlink="http://www.w3.org/1999/xlink" content-type="dwc:verbatimCoordinates" xlink:type="simple"><named-content content-type="geo-json" specific-use="{&#34;type&#34;:&#34;Point&#34;,&#34;coordinates&#34;:[20.377389,43.429056]}" id="NCID0ED3AE" xlink:type="simple">43°25'44.6"N, 20°22'38.6"E</named-content></named-content>); Jelašnica Gorge, near the city of Niš, on limestone rocks, leg. V. Gojšina, 28 May 2022, two specimens (<named-content xmlns:xlink="http://www.w3.org/1999/xlink" content-type="dwc:verbatimCoordinates" xlink:type="simple"><named-content content-type="geo-json" specific-use="{&#34;type&#34;:&#34;Point&#34;,&#34;coordinates&#34;:[22.063775,43.279394]}" id="NCID0EL3AE" xlink:type="simple">43°16'45.82"N, 22°03'49.59"E</named-content></named-content>); Stara Planina Mts., village of Temska, near the Bukovički Do waterfall, sieved from leaf litter in a limestone rock crevice, leg. V. Gojšina, 30 May 2022, two specimens (<named-content xmlns:xlink="http://www.w3.org/1999/xlink" content-type="dwc:verbatimCoordinates" xlink:type="simple"><named-content content-type="geo-json" specific-use="{&#34;type&#34;:&#34;Point&#34;,&#34;coordinates&#34;:[22.569514,43.278089]}" id="NCID0ET3AE" xlink:type="simple">43°16'41.12"N, 22°34'10.25"E</named-content></named-content>); Mt. Suva Planina, Bojanine Vode, sieved from leaf litter, leg. V. Gojšina, 31 May 2022, five specimens (<named-content xmlns:xlink="http://www.w3.org/1999/xlink" content-type="dwc:verbatimCoordinates" xlink:type="simple"><named-content content-type="geo-json" specific-use="{&#34;type&#34;:&#34;Point&#34;,&#34;coordinates&#34;:[22.114628,43.220433]}" id="NCID0E23AE" xlink:type="simple">43°13'13.56"N, 22°06'52.66"E</named-content></named-content>); Stara Planina Mts., near the Bigar waterfall, leg. V. Gojšina, 05 Aug. 2022, three specimens (<named-content xmlns:xlink="http://www.w3.org/1999/xlink" content-type="dwc:verbatimCoordinates" xlink:type="simple"><named-content content-type="geo-json" specific-use="{&#34;type&#34;:&#34;Point&#34;,&#34;coordinates&#34;:[22.442506,43.354481]}" id="NCID0ED4AE" xlink:type="simple">43°21'16.13"N, 22°26'33.02"E</named-content></named-content>); city of Pirot, near the village of Dobri Do, Kitka rock quarry, leg. V. Gojšina, M. Vujić &amp; N. Vesović, 28 Apr. 2023, one specimen (<named-content xmlns:xlink="http://www.w3.org/1999/xlink" content-type="dwc:verbatimCoordinates" xlink:type="simple"><named-content content-type="geo-json" specific-use="{&#34;type&#34;:&#34;Point&#34;,&#34;coordinates&#34;:[22.646475,43.188772]}" id="NCID0EL4AE" xlink:type="simple">43°11'19.58"N, 22°38'47.31"E</named-content></named-content>); Stara Planina Mts., Babin Zub peak, leg. V. Gojšina, M. Vujić &amp; N. Vesović, 07 May 2023, two specimens (<named-content xmlns:xlink="http://www.w3.org/1999/xlink" content-type="dwc:verbatimCoordinates" xlink:type="simple"><named-content content-type="geo-json" specific-use="{&#34;type&#34;:&#34;Point&#34;,&#34;coordinates&#34;:[22.612861,43.373831]}" id="NCID0ET4AE" xlink:type="simple">43°22'25.79"N, 22°36'46.30"E</named-content></named-content>); near the town of Vrnjačka Banja, an oak forest, leg. V. Gojšina, 24 Mar. 2023, five specimens (<named-content xmlns:xlink="http://www.w3.org/1999/xlink" content-type="dwc:verbatimCoordinates" xlink:type="simple"><named-content content-type="geo-json" specific-use="{&#34;type&#34;:&#34;Point&#34;,&#34;coordinates&#34;:[20.906661,43.587711]}" id="NCID0E24AE" xlink:type="simple">43°35'15.76"N, 20°54'23.98"E</named-content></named-content>); outskirts of the town of Vrnjačka Banja, near a small brook, leg. V. Gojšina, 24 Mar. 2023, one specimen (<named-content xmlns:xlink="http://www.w3.org/1999/xlink" content-type="dwc:verbatimCoordinates" xlink:type="simple"><named-content content-type="geo-json" specific-use="{&#34;type&#34;:&#34;Point&#34;,&#34;coordinates&#34;:[20.906944,43.588611]}" id="NCID0ED5AE" xlink:type="simple">43°35'19"N, 20°54'25"E</named-content></named-content>).</p></tp:treatment-sec><tp:treatment-sec sec-type="description" id="SECID0EI5AE"><title>Description of specimens from Serbia.</title><p><abbrev xmlns:xlink="http://www.w3.org/1999/xlink" xlink:title="shell width" id="ABBRID0EO5AE" xlink:type="simple">SW</abbrev> ranging from 3.5 up to even 5 mm. Shell surface smooth, with relatively strong radial growth lines. Shell transparent and flat, consisting of 5–6 relatively densely coiled whorls separated by shallow suture. Periphery rounded. Last whorl ~ 2× as wide as penultimate whorl. Umbilicus entirely closed.</p></tp:treatment-sec><tp:treatment-sec sec-type="distribution" id="SECID0ES5AE"><title>Distribution and habitats in Serbia.</title><p>Together with <italic><tp:taxon-name><tp:taxon-name-part taxon-name-part-type="genus" reg="Vitrea">V.</tp:taxon-name-part><tp:taxon-name-part taxon-name-part-type="species" reg="subrimata">subrimata</tp:taxon-name-part></tp:taxon-name></italic>, this is the most common and widespread <italic><tp:taxon-name><tp:taxon-name-part taxon-name-part-type="genus" reg="Vitrea">Vitrea</tp:taxon-name-part></tp:taxon-name></italic> species in Serbia (Fig. <xref ref-type="fig" rid="F16">16</xref>). Most frequently found in areas rich in limestone.</p></tp:treatment-sec><tp:treatment-sec sec-type="remarks" id="SECID0EO6AE"><title>Remarks.</title><p>Particularly large specimens (<abbrev xmlns:xlink="http://www.w3.org/1999/xlink" xlink:title="shell width" id="ABBRID0EU6AE" xlink:type="simple">SW</abbrev> nearly 5 mm) were found at Bojanine Vode site on Mt. Suva Planina. <xref ref-type="bibr" rid="B20">Pavlović (1912)</xref> mentioned that he found several specimens in different locations (Jelašnica Gorge, Sirinjava Duvka, Ulanac peak on Svrljiške Planine Mts.) that represent a form of <italic><tp:taxon-name><tp:taxon-name-part taxon-name-part-type="genus" reg="Vitrea">V.</tp:taxon-name-part><tp:taxon-name-part taxon-name-part-type="species" reg="diaphana">diaphana</tp:taxon-name-part></tp:taxon-name></italic> with a very narrow umbilicus (even narrower than in <italic><tp:taxon-name><tp:taxon-name-part taxon-name-part-type="genus" reg="Vitrea">V.</tp:taxon-name-part><tp:taxon-name-part taxon-name-part-type="species" reg="subrimata">subrimata</tp:taxon-name-part></tp:taxon-name></italic>) or possibly an undescribed species. In Jelašnica Gorge, we found both <italic><tp:taxon-name><tp:taxon-name-part taxon-name-part-type="genus" reg="Vitrea">V.</tp:taxon-name-part><tp:taxon-name-part taxon-name-part-type="species" reg="diaphana">diaphana</tp:taxon-name-part></tp:taxon-name></italic> and <italic><tp:taxon-name><tp:taxon-name-part taxon-name-part-type="genus" reg="Vitrea">V.</tp:taxon-name-part><tp:taxon-name-part taxon-name-part-type="species" reg="subrimata">subrimata</tp:taxon-name-part></tp:taxon-name></italic>, which makes it more likely that it is indeed <italic><tp:taxon-name><tp:taxon-name-part taxon-name-part-type="genus" reg="Vitrea">V.</tp:taxon-name-part><tp:taxon-name-part taxon-name-part-type="species" reg="diaphana">diaphana</tp:taxon-name-part></tp:taxon-name></italic> with a not yet fully closed umbilicus. We have not found any specimens that fit Pavlović’s description. The specimens he collected from the village of Sićevo (NHMBEO371) are not properly cleaned and could represent <italic><tp:taxon-name><tp:taxon-name-part taxon-name-part-type="genus" reg="Vitrea">V.</tp:taxon-name-part><tp:taxon-name-part taxon-name-part-type="species" reg="subrimata">subrimata</tp:taxon-name-part></tp:taxon-name></italic>. The samples of <italic><tp:taxon-name><tp:taxon-name-part taxon-name-part-type="genus" reg="Vitrea">V.</tp:taxon-name-part><tp:taxon-name-part taxon-name-part-type="species" reg="diaphana">diaphana</tp:taxon-name-part></tp:taxon-name></italic> collected by Pavlović (NHMBEO364 and NHMBEO365) are missing from the <abbrev xmlns:xlink="http://www.w3.org/1999/xlink" xlink:title="The Museum of Natural History, Belgrade" id="ABBRID0EKCAG" xlink:type="simple">NHMBEO</abbrev> collection.</p></tp:treatment-sec><tp:treatment-sec><!--Section generated to contain objects referenced in tp:taxon-treatment.--><fig id="F16" position="float" orientation="portrait"><object-id xmlns:xlink="http://www.w3.org/1999/xlink" content-type="doi" xlink:type="simple">10.3897/zookeys.1200.120633.figure16</object-id><object-id xmlns:xlink="http://www.w3.org/1999/xlink" content-type="arpha" xlink:type="simple">347B6304-8B95-5AFC-AA1C-FED413616877</object-id><label>Figure 16.</label><caption><p>A distribution map of <italic><tp:taxon-name><tp:taxon-name-part taxon-name-part-type="genus" reg="Vitrea">Vitrea</tp:taxon-name-part><tp:taxon-name-part taxon-name-part-type="species" reg="diaphana">diaphana</tp:taxon-name-part></tp:taxon-name></italic> and <italic><tp:taxon-name><tp:taxon-name-part taxon-name-part-type="genus" reg="Vitrea">V.</tp:taxon-name-part><tp:taxon-name-part taxon-name-part-type="species" reg="subrimata">subrimata</tp:taxon-name-part></tp:taxon-name></italic> in Serbia.</p></caption><graphic xmlns:xlink="http://www.w3.org/1999/xlink" xlink:href="zookeys-1200-245_article-120633__-g016.jpg" position="float" orientation="portrait" xlink:type="simple" id="oo_1044197.jpg"><uri content-type="original_file" xlink:type="simple">https://binary.pensoft.net/fig/1044197</uri></graphic></fig></tp:treatment-sec><ref-list><ref id="B20"><mixed-citation xmlns:xlink="http://www.w3.org/1999/xlink" xlink:type="simple"><person-group><name name-style="western"><surname>Pavlović</surname><given-names>PS</given-names></name></person-group> (<year>1912</year>) <source>Mekušci iz Srbije. I. Suvozemni puževi. Special Editions, Vol. 39.</source><publisher-name>Serbian Royal Academy</publisher-name>, <publisher-loc>Belgrade</publisher-loc>, <size units="page">140 pp</size>.</mixed-citation></ref><ref id="B40"><mixed-citation xmlns:xlink="http://www.w3.org/1999/xlink" xlink:type="simple"><person-group><name name-style="western"><surname>Tomić</surname><given-names>V</given-names></name></person-group> (<year>1959</year>) <source>Zbirka recentnih puževa P. S. Pavlovića u Prirodnjačkom muzeju u Beogradu. Special Editions 27.</source><publisher-name>Serbian Academy of Sciences and Arts</publisher-name>, <publisher-loc>Belgrade</publisher-loc>, <size units="page">74 pp</size>.</mixed-citation></ref><ref id="B8"><mixed-citation xmlns:xlink="http://www.w3.org/1999/xlink" xlink:type="simple"><person-group><name name-style="western"><surname>Jaeckel</surname><given-names>SG</given-names></name><name name-style="western"><surname>Klemm</surname><given-names>W</given-names></name><name name-style="western"><surname>Meise</surname><given-names>W</given-names></name></person-group> (<year>1957</year>) <article-title>Die Land- and Süßwasser-Mollusken der nördlichen Balkanhalbinsel.</article-title><source>Abhandlungen und Berichte aus dem Staatlichen Museum für Tierkunde in Dresden</source><volume>23</volume>: <fpage>141</fpage>–<lpage>205</lpage>.</mixed-citation></ref><ref id="B9"><mixed-citation xmlns:xlink="http://www.w3.org/1999/xlink" xlink:type="simple"><person-group><name name-style="western"><surname>Jovanović</surname><given-names>B</given-names></name></person-group> (<year>1985</year>) <article-title>Preliminarni popis puževa (<tp:taxon-name><tp:taxon-name-part taxon-name-part-type="class">Gastropoda</tp:taxon-name-part></tp:taxon-name>, <tp:taxon-name><tp:taxon-name-part taxon-name-part-type="phylum">Mollusca</tp:taxon-name-part></tp:taxon-name>) Avale.</article-title><source>Biosistematika</source><volume>12</volume>(<issue>1</issue>): <fpage>39</fpage>–<lpage>44</lpage>.</mixed-citation></ref><ref id="B10"><mixed-citation xmlns:xlink="http://www.w3.org/1999/xlink" xlink:type="simple"><person-group><name name-style="western"><surname>Jovanović</surname><given-names>B</given-names></name></person-group> (<year>1993</year>) Preliminarni prikaz faune <tp:taxon-name><tp:taxon-name-part taxon-name-part-type="class">Gastropoda</tp:taxon-name-part></tp:taxon-name> (<tp:taxon-name><tp:taxon-name-part taxon-name-part-type="phylum">Mollusca</tp:taxon-name-part></tp:taxon-name>) područja Bora. In: Proceedings of the Second Symposium on Karst Protection. Academic Speleological-Alpinist Club, Belgrade, 235–245.</mixed-citation></ref><ref id="B11"><mixed-citation xmlns:xlink="http://www.w3.org/1999/xlink" xlink:type="simple"><person-group><name name-style="western"><surname>Jovanović</surname><given-names>B</given-names></name></person-group> (<year>1996</year>) <article-title>A contribution to the knowledge of the <tp:taxon-name><tp:taxon-name-part taxon-name-part-type="class">Gastropoda</tp:taxon-name-part></tp:taxon-name> (<tp:taxon-name><tp:taxon-name-part taxon-name-part-type="phylum">Mollusca</tp:taxon-name-part></tp:taxon-name>) fauna of the mountain of Stol.</article-title> In: <person-group><name name-style="western"><surname>Magdalinović</surname><given-names>N</given-names></name></person-group> (<role>Ed.</role>) <issue-title>Proceedings “Our Ecological Truth” of the IV Scientific-Expert Symposium on Natural Values and Environmental Protection and the II Expert Meeting on Preventive Medicine of Timočka Krajina, Kladovo, Hotel “Đerdap”, 29.</issue-title><source>05–01.06.1996. Institute for Health Protection “Timok”, Technical Faculty &amp; Young Researchers, Zaječar-Bor</source>, <fpage>217</fpage>–<lpage>221</lpage>.</mixed-citation></ref><ref id="B14"><mixed-citation xmlns:xlink="http://www.w3.org/1999/xlink" xlink:type="simple"><person-group><name name-style="western"><surname>Karaman</surname><given-names>BJ</given-names></name></person-group> (<year>2007</year>) Checklist of snails (<tp:taxon-name><tp:taxon-name-part taxon-name-part-type="phylum">Mollusca</tp:taxon-name-part></tp:taxon-name>, <tp:taxon-name><tp:taxon-name-part taxon-name-part-type="class">Gastropoda</tp:taxon-name-part></tp:taxon-name>) of Serbia. Glasnik Republičkog zavoda za zaštitu prirode i Prirodnjačkog muzeja u Podgorici 29–30: 131–148.</mixed-citation></ref><ref id="B15"><mixed-citation xmlns:xlink="http://www.w3.org/1999/xlink" xlink:type="simple"><person-group><name name-style="western"><surname>Karaman</surname><given-names>BJ</given-names></name></person-group> (<year>2012</year>) <article-title>Fauna of <tp:taxon-name><tp:taxon-name-part taxon-name-part-type="class">Gastropoda</tp:taxon-name-part></tp:taxon-name> (<tp:taxon-name><tp:taxon-name-part taxon-name-part-type="phylum">Mollusca</tp:taxon-name-part></tp:taxon-name>) in Fruška Gora mountain, Vojvodina (Serbia).</article-title><source>Natura Montenegrina</source><volume>11</volume>(<issue>1</issue>): <fpage>7</fpage>–<lpage>34</lpage>.</mixed-citation></ref><ref id="B23"><mixed-citation xmlns:xlink="http://www.w3.org/1999/xlink" xlink:type="simple"><person-group><name name-style="western"><surname>Pintér</surname><given-names>L</given-names></name></person-group> (<year>1972</year>) <article-title>Die Gattung <italic><tp:taxon-name><tp:taxon-name-part taxon-name-part-type="genus">Vitrea</tp:taxon-name-part></tp:taxon-name></italic> Fitzinger, 1833 in den Balkanländern (<tp:taxon-name><tp:taxon-name-part taxon-name-part-type="class">Gastropoda</tp:taxon-name-part></tp:taxon-name>: <tp:taxon-name><tp:taxon-name-part taxon-name-part-type="family">Zonitidae</tp:taxon-name-part></tp:taxon-name>).</article-title><source>Annales Zoologici</source><volume>29</volume>(<issue>8</issue>): <fpage>209</fpage>–<lpage>315</lpage>.</mixed-citation></ref><ref id="B35"><mixed-citation xmlns:xlink="http://www.w3.org/1999/xlink" xlink:type="simple"><person-group><name name-style="western"><surname>Sólymos</surname><given-names>P</given-names></name><name name-style="western"><surname>Gaudényi</surname><given-names>T</given-names></name><name name-style="western"><surname>Deli</surname><given-names>T</given-names></name><name name-style="western"><surname>Nagy</surname><given-names>A</given-names></name></person-group> (<year>2004</year>) Data on the land snail fauna of the Fruska Gora Mountain (Serbia) with some biogeographical remarks. Malakológiai Tájékoztató 22: 149–153.</mixed-citation></ref></ref-list></tp:taxon-treatment>
