# Supplementary material for: ﻿A review of the genus Vitrea Fitzinger, 1833 (Gastropoda, Eupulmonata, Pristilomatidae) in Serbia: diversity, distribution and the description of a new species
Source: Zookeys. 2024 May 9;1200:245–73. doi: 10.3897/zookeys.1200.120633 (PMC11099470; doi:10.3897/zookeys.1200.120633)
Supplement: XML Treatment for Vitrea illyrica [file zookeys.1200.120633-treatment5.xml]

<!DOCTYPE tp:taxon-treatment
  PUBLIC "-//TaxonX//DTD Taxonomic Treatment Publishing DTD v0 20100105//EN" "tax-treatment-NSO.dtd">
<tp:taxon-treatment xmlns:tp="http://www.plazi.org/taxpub"><tp:treatment-meta><kwd-group><label>Taxon classification</label><kwd>
                <named-content content-type="kingdom">Animalia</named-content>
              </kwd><kwd>
                <named-content content-type="order">Stylommatophora</named-content>
              </kwd><kwd>
                <named-content content-type="family">Pristilomatidae</named-content>
              </kwd></kwd-group><mixed-citation publication-type="journal"><person-group><name><surname>Gojšina</surname><given-names>Vukašin</given-names></name><name><surname>Vesović</surname><given-names>Nikola</given-names></name><name><surname>Ćurčić</surname><given-names>Srećko</given-names></name><name><surname>Karan-Žnidaršič</surname><given-names>Tamara</given-names></name><name><surname>Mitrović</surname><given-names>Biljana</given-names></name><name><surname>Dedov</surname><given-names>Ivaylo</given-names></name></person-group><article-title>﻿A review of the genus <italic><tp:taxon-name><tp:taxon-name-part taxon-name-part-type="genus" reg="Vitrea">Vitrea</tp:taxon-name-part></tp:taxon-name></italic> Fitzinger, 1833 (<tp:taxon-name><tp:taxon-name-part taxon-name-part-type="class">Gastropoda</tp:taxon-name-part></tp:taxon-name>, <tp:taxon-name><tp:taxon-name-part taxon-name-part-type="suborder">Eupulmonata</tp:taxon-name-part></tp:taxon-name>, <tp:taxon-name><tp:taxon-name-part taxon-name-part-type="family">Pristilomatidae</tp:taxon-name-part></tp:taxon-name>) in Serbia: diversity, distribution and the description of a new species</article-title><source>Zookeys</source><day>09</day><month>05</month><year>2024</year><volume>1200</volume><fpage>245</fpage><lpage>273</lpage><pub-id pub-id-type="doi">10.3897/zookeys.1200.120633</pub-id></mixed-citation></tp:treatment-meta><tp:nomenclature><label>﻿</label><tp:taxon-name>
              <object-id xmlns:xlink="http://www.w3.org/1999/xlink" content-type="arpha" xlink:type="simple">6F944EF1-C321-59B2-9855-92B7D83217E3</object-id>
              <tp:taxon-name-part taxon-name-part-type="genus" reg="Vitrea">Vitrea</tp:taxon-name-part>
              <tp:taxon-name-part taxon-name-part-type="species" reg="illyrica">illyrica</tp:taxon-name-part>
            </tp:taxon-name><tp:taxon-authority>(A. J. Wagner, 1907)</tp:taxon-authority><xref ref-type="fig" rid="F4">Figs 4</xref><xref ref-type="fig" rid="F15">, 15</xref><tp:nomenclature-citation-list><tp:nomenclature-citation><tp:taxon-name>
                  <tp:taxon-name-part taxon-name-part-type="genus" reg="Crystallus">Crystallus</tp:taxon-name-part>
                  <tp:taxon-name-part taxon-name-part-type="species" reg="illyricus">illyricus</tp:taxon-name-part>
                </tp:taxon-name><comment>— <xref ref-type="bibr" rid="B20">Pavlović 1912</xref>: 26–27; <xref ref-type="bibr" rid="B40">Tomić 1959</xref>: 13.</comment></tp:nomenclature-citation><tp:nomenclature-citation><tp:taxon-name>
                  <tp:taxon-name-part taxon-name-part-type="genus" reg="Vitrea">Vitrea</tp:taxon-name-part>
                  <tp:taxon-name-part taxon-name-part-type="species" reg="illyrica">illyrica</tp:taxon-name-part>
                </tp:taxon-name><comment>— <xref ref-type="bibr" rid="B8">Jaeckel et al. 1957</xref>: 156; <xref ref-type="bibr" rid="B14">Karaman 2007</xref>: 141.</comment></tp:nomenclature-citation></tp:nomenclature-citation-list></tp:nomenclature><tp:treatment-sec sec-type="Sites in Serbia known from the literature" id="SECID0EGFAG"><title>Sites in Serbia known from the literature.</title><p>After <xref ref-type="bibr" rid="B20">Pavlović (1912)</xref> and <xref ref-type="bibr" rid="B40">Tomić (1959)</xref>: Derventa river canyon, Mt. Tara; Drundebo, Mt. Tara; Mt. Javor; Krstača, near the Rača Monastery, Mt. Tara; near the Perućac Lake, Mt. Tara; Mt. Povlen.</p><fig id="F4" position="float" orientation="portrait"><object-id xmlns:xlink="http://www.w3.org/1999/xlink" content-type="doi" xlink:type="simple">10.3897/zookeys.1200.120633.figure4</object-id><object-id xmlns:xlink="http://www.w3.org/1999/xlink" content-type="arpha" xlink:type="simple">876670A3-2A81-5FDB-A4C4-8EAD72E730EB</object-id><label>Figure 4.</label><caption><p>Paralectotype of <italic><tp:taxon-name><tp:taxon-name-part taxon-name-part-type="genus" reg="Vitrea">Vitrea</tp:taxon-name-part><tp:taxon-name-part taxon-name-part-type="species" reg="illyrica">illyrica</tp:taxon-name-part></tp:taxon-name></italic> from Scutari, Albania (SMF171013) <bold>A</bold> apertural view <bold>B</bold> lateral view <bold>C</bold> apical view <bold>D</bold> umbilical view.</p></caption><graphic xmlns:xlink="http://www.w3.org/1999/xlink" xlink:href="zookeys-1200-245_article-120633__-g004.jpg" position="float" orientation="portrait" xlink:type="simple" id="oo_1044185.jpg"><uri content-type="original_file" xlink:type="simple">https://binary.pensoft.net/fig/1044185</uri></graphic></fig></tp:treatment-sec><tp:treatment-sec sec-type="Types examined" id="SECID0EUGAG"><title>Types examined.</title><p>Scutari, Albania, three paralectotypes (SMF171013).</p></tp:treatment-sec><tp:treatment-sec sec-type="material" id="SECID0EZGAG"><title>Other material examined.</title><p><bold>Serbia</bold> • Mt. Javor, leg. P. Pavlović, 1908, nine specimens (NHMBEO452); Mt. Tara, Drundebo, leg. P. Pavlović, 07–12 Aug. 1909, three specimens (NHMBEO450) (see under the Remarks for <italic><tp:taxon-name><tp:taxon-name-part taxon-name-part-type="genus" reg="Vitrea">V.</tp:taxon-name-part><tp:taxon-name-part taxon-name-part-type="species" reg="kutschigi">kutschigi</tp:taxon-name-part></tp:taxon-name></italic>); Mt. Povlen, leg. P. Pavlović, Aug. 1909, one specimen (NHMBEO447).</p></tp:treatment-sec><tp:treatment-sec sec-type="distribution" id="SECID0EMHAG"><title>Distribution and habitats in Serbia.</title><p>Known only from several localities in western Serbia (Fig. <xref ref-type="fig" rid="F15">15</xref>). Judging by the literature, found in areas rich in limestone.</p></tp:treatment-sec><tp:treatment-sec sec-type="remarks" id="SECID0EWHAG"><title>Remarks.</title><p>The material of this species collected by Pavlović (see under the Material examined) needs revision. The sample of <italic><tp:taxon-name><tp:taxon-name-part taxon-name-part-type="genus" reg="Vitrea">V.</tp:taxon-name-part><tp:taxon-name-part taxon-name-part-type="species" reg="illyrica">illyrica</tp:taxon-name-part></tp:taxon-name></italic> collected by Pavlović (NHMBEO449) is missing from the <abbrev xmlns:xlink="http://www.w3.org/1999/xlink" xlink:title="The Museum of Natural History, Belgrade" id="ABBRID0EHIAG" xlink:type="simple">NHMBEO</abbrev> collection.</p></tp:treatment-sec><tp:treatment-sec><!--Section generated to contain objects referenced in tp:taxon-treatment.--><fig id="F15" position="float" orientation="portrait"><object-id xmlns:xlink="http://www.w3.org/1999/xlink" content-type="doi" xlink:type="simple">10.3897/zookeys.1200.120633.figure15</object-id><object-id xmlns:xlink="http://www.w3.org/1999/xlink" content-type="arpha" xlink:type="simple">0DDE92C0-EAD8-5A7B-91F2-93778BB096C7</object-id><label>Figure 15.</label><caption><p>A distribution map of <italic><tp:taxon-name><tp:taxon-name-part taxon-name-part-type="genus" reg="Vitrea">Vitrea</tp:taxon-name-part><tp:taxon-name-part taxon-name-part-type="species" reg="contracta">contracta</tp:taxon-name-part></tp:taxon-name></italic>, <italic><tp:taxon-name><tp:taxon-name-part taxon-name-part-type="genus" reg="Vitrea">V.</tp:taxon-name-part><tp:taxon-name-part taxon-name-part-type="species" reg="crystallina">crystallina</tp:taxon-name-part></tp:taxon-name></italic>, <italic><tp:taxon-name><tp:taxon-name-part taxon-name-part-type="genus" reg="Vitrea">V.</tp:taxon-name-part><tp:taxon-name-part taxon-name-part-type="species" reg="illyrica">illyrica</tp:taxon-name-part></tp:taxon-name></italic>, <italic><tp:taxon-name><tp:taxon-name-part taxon-name-part-type="genus" reg="Vitrea">V.</tp:taxon-name-part><tp:taxon-name-part taxon-name-part-type="species" reg="kiliasi">kiliasi</tp:taxon-name-part></tp:taxon-name></italic>, <italic><tp:taxon-name><tp:taxon-name-part taxon-name-part-type="genus" reg="Vitrea">V.</tp:taxon-name-part><tp:taxon-name-part taxon-name-part-type="species" reg="kutschigi">kutschigi</tp:taxon-name-part></tp:taxon-name></italic>, <italic><tp:taxon-name><tp:taxon-name-part taxon-name-part-type="genus" reg="Vitrea">V.</tp:taxon-name-part><tp:taxon-name-part taxon-name-part-type="species" reg="sturanyi">sturanyi</tp:taxon-name-part></tp:taxon-name></italic>, and <italic><tp:taxon-name><tp:taxon-name-part taxon-name-part-type="genus" reg="Vitrea">V.</tp:taxon-name-part><tp:taxon-name-part taxon-name-part-type="species" reg="virgo">virgo</tp:taxon-name-part></tp:taxon-name></italic> sp. nov. in Serbia.</p></caption><graphic xmlns:xlink="http://www.w3.org/1999/xlink" xlink:href="zookeys-1200-245_article-120633__-g015.jpg" position="float" orientation="portrait" xlink:type="simple" id="oo_1044196.jpg"><uri content-type="original_file" xlink:type="simple">https://binary.pensoft.net/fig/1044196</uri></graphic></fig></tp:treatment-sec><ref-list><ref id="B20"><mixed-citation xmlns:xlink="http://www.w3.org/1999/xlink" xlink:type="simple"><person-group><name name-style="western"><surname>Pavlović</surname><given-names>PS</given-names></name></person-group> (<year>1912</year>) <source>Mekušci iz Srbije. I. Suvozemni puževi. Special Editions, Vol. 39.</source><publisher-name>Serbian Royal Academy</publisher-name>, <publisher-loc>Belgrade</publisher-loc>, <size units="page">140 pp</size>.</mixed-citation></ref><ref id="B40"><mixed-citation xmlns:xlink="http://www.w3.org/1999/xlink" xlink:type="simple"><person-group><name name-style="western"><surname>Tomić</surname><given-names>V</given-names></name></person-group> (<year>1959</year>) <source>Zbirka recentnih puževa P. S. Pavlovića u Prirodnjačkom muzeju u Beogradu. Special Editions 27.</source><publisher-name>Serbian Academy of Sciences and Arts</publisher-name>, <publisher-loc>Belgrade</publisher-loc>, <size units="page">74 pp</size>.</mixed-citation></ref><ref id="B8"><mixed-citation xmlns:xlink="http://www.w3.org/1999/xlink" xlink:type="simple"><person-group><name name-style="western"><surname>Jaeckel</surname><given-names>SG</given-names></name><name name-style="western"><surname>Klemm</surname><given-names>W</given-names></name><name name-style="western"><surname>Meise</surname><given-names>W</given-names></name></person-group> (<year>1957</year>) <article-title>Die Land- and Süßwasser-Mollusken der nördlichen Balkanhalbinsel.</article-title><source>Abhandlungen und Berichte aus dem Staatlichen Museum für Tierkunde in Dresden</source><volume>23</volume>: <fpage>141</fpage>–<lpage>205</lpage>.</mixed-citation></ref><ref id="B14"><mixed-citation xmlns:xlink="http://www.w3.org/1999/xlink" xlink:type="simple"><person-group><name name-style="western"><surname>Karaman</surname><given-names>BJ</given-names></name></person-group> (<year>2007</year>) Checklist of snails (<tp:taxon-name><tp:taxon-name-part taxon-name-part-type="phylum">Mollusca</tp:taxon-name-part></tp:taxon-name>, <tp:taxon-name><tp:taxon-name-part taxon-name-part-type="class">Gastropoda</tp:taxon-name-part></tp:taxon-name>) of Serbia. Glasnik Republičkog zavoda za zaštitu prirode i Prirodnjačkog muzeja u Podgorici 29–30: 131–148.</mixed-citation></ref></ref-list></tp:taxon-treatment>
