# Supplementary material for: ﻿A review of the genus Vitrea Fitzinger, 1833 (Gastropoda, Eupulmonata, Pristilomatidae) in Serbia: diversity, distribution and the description of a new species
Source: Zookeys. 2024 May 9;1200:245–73. doi: 10.3897/zookeys.1200.120633 (PMC11099470; doi:10.3897/zookeys.1200.120633)
Supplement: XML Treatment for Vitrea kiliasi [file zookeys.1200.120633-treatment6.xml]

<!DOCTYPE tp:taxon-treatment
  PUBLIC "-//TaxonX//DTD Taxonomic Treatment Publishing DTD v0 20100105//EN" "tax-treatment-NSO.dtd">
<tp:taxon-treatment xmlns:tp="http://www.plazi.org/taxpub"><tp:treatment-meta><kwd-group><label>Taxon classification</label><kwd>
                <named-content content-type="kingdom">Animalia</named-content>
              </kwd><kwd>
                <named-content content-type="order">Stylommatophora</named-content>
              </kwd><kwd>
                <named-content content-type="family">Pristilomatidae</named-content>
              </kwd></kwd-group><mixed-citation publication-type="journal"><person-group><name><surname>Gojšina</surname><given-names>Vukašin</given-names></name><name><surname>Vesović</surname><given-names>Nikola</given-names></name><name><surname>Ćurčić</surname><given-names>Srećko</given-names></name><name><surname>Karan-Žnidaršič</surname><given-names>Tamara</given-names></name><name><surname>Mitrović</surname><given-names>Biljana</given-names></name><name><surname>Dedov</surname><given-names>Ivaylo</given-names></name></person-group><article-title>﻿A review of the genus <italic><tp:taxon-name><tp:taxon-name-part taxon-name-part-type="genus" reg="Vitrea">Vitrea</tp:taxon-name-part></tp:taxon-name></italic> Fitzinger, 1833 (<tp:taxon-name><tp:taxon-name-part taxon-name-part-type="class">Gastropoda</tp:taxon-name-part></tp:taxon-name>, <tp:taxon-name><tp:taxon-name-part taxon-name-part-type="suborder">Eupulmonata</tp:taxon-name-part></tp:taxon-name>, <tp:taxon-name><tp:taxon-name-part taxon-name-part-type="family">Pristilomatidae</tp:taxon-name-part></tp:taxon-name>) in Serbia: diversity, distribution and the description of a new species</article-title><source>Zookeys</source><day>09</day><month>05</month><year>2024</year><volume>1200</volume><fpage>245</fpage><lpage>273</lpage><pub-id pub-id-type="doi">10.3897/zookeys.1200.120633</pub-id></mixed-citation></tp:treatment-meta><tp:nomenclature><label>﻿</label><tp:taxon-name>
              <object-id xmlns:xlink="http://www.w3.org/1999/xlink" content-type="arpha" xlink:type="simple">108F3E4B-16FB-5638-835F-2B11D2DD2B55</object-id>
              <tp:taxon-name-part taxon-name-part-type="genus" reg="Vitrea">Vitrea</tp:taxon-name-part>
              <tp:taxon-name-part taxon-name-part-type="species" reg="kiliasi">kiliasi</tp:taxon-name-part>
            </tp:taxon-name><tp:taxon-authority>L. Pintér, 1972</tp:taxon-authority><xref ref-type="fig" rid="F5">Figs 5</xref><xref ref-type="fig" rid="F15">, 15</xref><tp:nomenclature-citation-list><tp:nomenclature-citation><tp:taxon-name>
                  <tp:taxon-name-part taxon-name-part-type="genus" reg="Vitrea">Vitrea</tp:taxon-name-part>
                  <tp:taxon-name-part taxon-name-part-type="species" reg="kiliasi">kiliasi</tp:taxon-name-part>
                </tp:taxon-name><comment>— <xref ref-type="bibr" rid="B14">Karaman 2007</xref>: 141; <xref ref-type="bibr" rid="B42">Welter-Schultes 2012</xref>: 362.</comment></tp:nomenclature-citation></tp:nomenclature-citation-list></tp:nomenclature><tp:treatment-sec sec-type="Sites in Serbia known from the literature" id="SECID0EOKAG"><title>Sites in Serbia known from the literature.</title><p>After <xref ref-type="bibr" rid="B42">Welter-Schultes (2012)</xref>: near the city of Peć, Kosovo and Metohija.</p><fig id="F5" position="float" orientation="portrait"><object-id xmlns:xlink="http://www.w3.org/1999/xlink" content-type="doi" xlink:type="simple">10.3897/zookeys.1200.120633.figure5</object-id><object-id xmlns:xlink="http://www.w3.org/1999/xlink" content-type="arpha" xlink:type="simple">92FB3792-ED47-5008-821F-BBB9116442FB</object-id><label>Figure 5.</label><caption><p><italic><tp:taxon-name><tp:taxon-name-part taxon-name-part-type="genus" reg="Vitrea">Vitrea</tp:taxon-name-part><tp:taxon-name-part taxon-name-part-type="species" reg="kiliasi">kiliasi</tp:taxon-name-part></tp:taxon-name></italic> L. Pintér, 1972 from Rugovska Klisura Gorge, Kosovo and Metohija (<named-content xmlns:xlink="http://www.w3.org/1999/xlink" content-type="dwc:institutional_code" xlink:title="Museum and Institute of Zoology of the Polish Academy of Sciences" xlink:href="http://grbio.org/institution/polish-academy-sciences" xlink:type="simple">MIZ</named-content>.MOL047276) <bold>A</bold> apertural view <bold>B</bold> lateral view <bold>C</bold> apical view <bold>D</bold> umbilical view (photo: Magdalena Kowalewska-Groszkowska).</p></caption><graphic xmlns:xlink="http://www.w3.org/1999/xlink" xlink:href="zookeys-1200-245_article-120633__-g005.jpg" position="float" orientation="portrait" xlink:type="simple" id="oo_1044186.jpg"><uri content-type="original_file" xlink:type="simple">https://binary.pensoft.net/fig/1044186</uri></graphic></fig></tp:treatment-sec><tp:treatment-sec sec-type="material" id="SECID0E3LAG"><title>Material examined.</title><p><bold>Serbia</bold> • City of Peć, Rugovska Klisura Gorge, coll. W. Maassen, 12 Sep. 1987 (<named-content xmlns:xlink="http://www.w3.org/1999/xlink" content-type="dwc:institutional_code" xlink:title="Museum and Institute of Zoology of the Polish Academy of Sciences" xlink:href="http://grbio.org/institution/polish-academy-sciences" xlink:type="simple">MIZ</named-content>.MOL047276).</p></tp:treatment-sec><tp:treatment-sec sec-type="description" id="SECID0EIMAG"><title>Description of specimens from Serbia.</title><p>Shell colourless, consisting of five regularly increasing, radially striated whorls. Last whorl ~ 1.5× wider than penultimate whorl. Periphery rounded, aperture elliptical. Umbilicus very wide, clearly showing all previous whorls.</p></tp:treatment-sec><tp:treatment-sec sec-type="distribution" id="SECID0ENMAG"><title>Distribution and habitats in Serbia.</title><p>Known from a very limited geographical area in Kosovo and Metohija (Fig. <xref ref-type="fig" rid="F15">15</xref>). Habitat in Serbia unknown.</p></tp:treatment-sec><tp:treatment-sec sec-type="remarks" id="SECID0EXMAG"><title>Remarks.</title><p><xref ref-type="bibr" rid="B42">Welter-Schultes (2012)</xref> provided a photograph of this species from the surroundings of the city of Peć (Kosovo and Metohija). Otherwise, this species was not collected during our surveys.</p></tp:treatment-sec><tp:treatment-sec><!--Section generated to contain objects referenced in tp:taxon-treatment.--><fig id="F15" position="float" orientation="portrait"><object-id xmlns:xlink="http://www.w3.org/1999/xlink" content-type="doi" xlink:type="simple">10.3897/zookeys.1200.120633.figure15</object-id><object-id xmlns:xlink="http://www.w3.org/1999/xlink" content-type="arpha" xlink:type="simple">0DDE92C0-EAD8-5A7B-91F2-93778BB096C7</object-id><label>Figure 15.</label><caption><p>A distribution map of <italic><tp:taxon-name><tp:taxon-name-part taxon-name-part-type="genus" reg="Vitrea">Vitrea</tp:taxon-name-part><tp:taxon-name-part taxon-name-part-type="species" reg="contracta">contracta</tp:taxon-name-part></tp:taxon-name></italic>, <italic><tp:taxon-name><tp:taxon-name-part taxon-name-part-type="genus" reg="Vitrea">V.</tp:taxon-name-part><tp:taxon-name-part taxon-name-part-type="species" reg="crystallina">crystallina</tp:taxon-name-part></tp:taxon-name></italic>, <italic><tp:taxon-name><tp:taxon-name-part taxon-name-part-type="genus" reg="Vitrea">V.</tp:taxon-name-part><tp:taxon-name-part taxon-name-part-type="species" reg="illyrica">illyrica</tp:taxon-name-part></tp:taxon-name></italic>, <italic><tp:taxon-name><tp:taxon-name-part taxon-name-part-type="genus" reg="Vitrea">V.</tp:taxon-name-part><tp:taxon-name-part taxon-name-part-type="species" reg="kiliasi">kiliasi</tp:taxon-name-part></tp:taxon-name></italic>, <italic><tp:taxon-name><tp:taxon-name-part taxon-name-part-type="genus" reg="Vitrea">V.</tp:taxon-name-part><tp:taxon-name-part taxon-name-part-type="species" reg="kutschigi">kutschigi</tp:taxon-name-part></tp:taxon-name></italic>, <italic><tp:taxon-name><tp:taxon-name-part taxon-name-part-type="genus" reg="Vitrea">V.</tp:taxon-name-part><tp:taxon-name-part taxon-name-part-type="species" reg="sturanyi">sturanyi</tp:taxon-name-part></tp:taxon-name></italic>, and <italic><tp:taxon-name><tp:taxon-name-part taxon-name-part-type="genus" reg="Vitrea">V.</tp:taxon-name-part><tp:taxon-name-part taxon-name-part-type="species" reg="virgo">virgo</tp:taxon-name-part></tp:taxon-name></italic> sp. nov. in Serbia.</p></caption><graphic xmlns:xlink="http://www.w3.org/1999/xlink" xlink:href="zookeys-1200-245_article-120633__-g015.jpg" position="float" orientation="portrait" xlink:type="simple" id="oo_1044196.jpg"><uri content-type="original_file" xlink:type="simple">https://binary.pensoft.net/fig/1044196</uri></graphic></fig></tp:treatment-sec><ref-list><ref id="B14"><mixed-citation xmlns:xlink="http://www.w3.org/1999/xlink" xlink:type="simple"><person-group><name name-style="western"><surname>Karaman</surname><given-names>BJ</given-names></name></person-group> (<year>2007</year>) Checklist of snails (<tp:taxon-name><tp:taxon-name-part taxon-name-part-type="phylum">Mollusca</tp:taxon-name-part></tp:taxon-name>, <tp:taxon-name><tp:taxon-name-part taxon-name-part-type="class">Gastropoda</tp:taxon-name-part></tp:taxon-name>) of Serbia. Glasnik Republičkog zavoda za zaštitu prirode i Prirodnjačkog muzeja u Podgorici 29–30: 131–148.</mixed-citation></ref><ref id="B42"><mixed-citation xmlns:xlink="http://www.w3.org/1999/xlink" xlink:type="simple"><person-group><name name-style="western"><surname>Welter-Schultes</surname><given-names>FW</given-names></name></person-group> (<year>2012</year>) <source>European Non-Marine Molluscs, a Guide for Species Identification.</source><publisher-name>Planet Poster Editions</publisher-name>, <publisher-loc>Göttingen</publisher-loc>, <size units="page">674 pp</size>.</mixed-citation></ref></ref-list></tp:taxon-treatment>
