# Supplementary material for: ﻿A review of the genus Vitrea Fitzinger, 1833 (Gastropoda, Eupulmonata, Pristilomatidae) in Serbia: diversity, distribution and the description of a new species
Source: Zookeys. 2024 May 9;1200:245–73. doi: 10.3897/zookeys.1200.120633 (PMC11099470; doi:10.3897/zookeys.1200.120633)
Supplement: XML Treatment for Vitrea sturanyi [file zookeys.1200.120633-treatment9.xml]

<!DOCTYPE tp:taxon-treatment
  PUBLIC "-//TaxonX//DTD Taxonomic Treatment Publishing DTD v0 20100105//EN" "tax-treatment-NSO.dtd">
<tp:taxon-treatment xmlns:tp="http://www.plazi.org/taxpub"><tp:treatment-meta><kwd-group><label>Taxon classification</label><kwd>
                <named-content content-type="kingdom">Animalia</named-content>
              </kwd><kwd>
                <named-content content-type="order">Stylommatophora</named-content>
              </kwd><kwd>
                <named-content content-type="family">Pristilomatidae</named-content>
              </kwd></kwd-group><mixed-citation publication-type="journal"><person-group><name><surname>Gojšina</surname><given-names>Vukašin</given-names></name><name><surname>Vesović</surname><given-names>Nikola</given-names></name><name><surname>Ćurčić</surname><given-names>Srećko</given-names></name><name><surname>Karan-Žnidaršič</surname><given-names>Tamara</given-names></name><name><surname>Mitrović</surname><given-names>Biljana</given-names></name><name><surname>Dedov</surname><given-names>Ivaylo</given-names></name></person-group><article-title>﻿A review of the genus <italic><tp:taxon-name><tp:taxon-name-part taxon-name-part-type="genus" reg="Vitrea">Vitrea</tp:taxon-name-part></tp:taxon-name></italic> Fitzinger, 1833 (<tp:taxon-name><tp:taxon-name-part taxon-name-part-type="class">Gastropoda</tp:taxon-name-part></tp:taxon-name>, <tp:taxon-name><tp:taxon-name-part taxon-name-part-type="suborder">Eupulmonata</tp:taxon-name-part></tp:taxon-name>, <tp:taxon-name><tp:taxon-name-part taxon-name-part-type="family">Pristilomatidae</tp:taxon-name-part></tp:taxon-name>) in Serbia: diversity, distribution and the description of a new species</article-title><source>Zookeys</source><day>09</day><month>05</month><year>2024</year><volume>1200</volume><fpage>245</fpage><lpage>273</lpage><pub-id pub-id-type="doi">10.3897/zookeys.1200.120633</pub-id></mixed-citation></tp:treatment-meta><tp:nomenclature><label>﻿</label><tp:taxon-name>
              <object-id xmlns:xlink="http://www.w3.org/1999/xlink" content-type="arpha" xlink:type="simple">64EBD5F3-7CB0-58F2-B9BB-E4B4E41B0AC8</object-id>
              <tp:taxon-name-part taxon-name-part-type="genus" reg="Vitrea">Vitrea</tp:taxon-name-part>
              <tp:taxon-name-part taxon-name-part-type="species" reg="sturanyi">sturanyi</tp:taxon-name-part>
            </tp:taxon-name><tp:taxon-authority>(A. J. Wagner, 1907)</tp:taxon-authority><xref ref-type="fig" rid="F8">Figs 8</xref><xref ref-type="fig" rid="F15">, 15</xref><tp:nomenclature-citation-list><tp:nomenclature-citation><tp:taxon-name>
                  <tp:taxon-name-part taxon-name-part-type="genus" reg="Crystallus">Crystallus</tp:taxon-name-part>
                  <tp:taxon-name-part taxon-name-part-type="species" reg="sturanyi">sturanyi</tp:taxon-name-part>
                </tp:taxon-name><comment>— <xref ref-type="bibr" rid="B20">Pavlović 1912</xref>: 27; <xref ref-type="bibr" rid="B40">Tomić 1959</xref>: 13.</comment></tp:nomenclature-citation><tp:nomenclature-citation><tp:taxon-name>
                  <tp:taxon-name-part taxon-name-part-type="genus" reg="Vitrea">Vitrea</tp:taxon-name-part>
                  <tp:taxon-name-part taxon-name-part-type="species" reg="sturanyi">sturanyi</tp:taxon-name-part>
                </tp:taxon-name><comment>— <xref ref-type="bibr" rid="B8">Jaeckel et al. 1957</xref>: 156; <xref ref-type="bibr" rid="B14">Karaman 2007</xref>: 141.</comment></tp:nomenclature-citation></tp:nomenclature-citation-list></tp:nomenclature><tp:treatment-sec sec-type="Sites in Serbia known from the literature" id="SECID0EM1AG"><title>Sites in Serbia known from the literature.</title><p>After <xref ref-type="bibr" rid="B20">Pavlović (1912)</xref> and <xref ref-type="bibr" rid="B40">Tomić (1959)</xref>: village of Gornje Košlje, near the town of Ljubovija; Drundebo, Mt. Tara; Mt. Kablar, near the city of Čačak.</p><fig id="F8" position="float" orientation="portrait"><object-id xmlns:xlink="http://www.w3.org/1999/xlink" content-type="doi" xlink:type="simple">10.3897/zookeys.1200.120633.figure8</object-id><object-id xmlns:xlink="http://www.w3.org/1999/xlink" content-type="arpha" xlink:type="simple">21CBE600-2B4A-58BC-A568-2044CACC253A</object-id><label>Figure 8.</label><caption><p>Paralectotype of <italic><tp:taxon-name><tp:taxon-name-part taxon-name-part-type="genus" reg="Vitrea">Vitrea</tp:taxon-name-part><tp:taxon-name-part taxon-name-part-type="species" reg="sturanyi">sturanyi</tp:taxon-name-part></tp:taxon-name></italic> from Mt. Bjelašnica, Bosnia and Herzegovina (SMF171014) (<bold>A–D</bold>) and <italic><tp:taxon-name><tp:taxon-name-part taxon-name-part-type="genus" reg="Vitrea">V.</tp:taxon-name-part><tp:taxon-name-part taxon-name-part-type="species" reg="sturanyi">sturanyi</tp:taxon-name-part></tp:taxon-name></italic> from the village of Lukino Selo on Mt. Tara, Serbia (<bold>E–H</bold>) <bold>A, E</bold> apertural view <bold>B, F</bold> lateral view <bold>C, G</bold> apical view <bold>D, H</bold> umbilical view. The upper scale refers to photos <bold>A–D</bold>, while the lower scale refers to photos <bold>E–H</bold>.</p></caption><graphic xmlns:xlink="http://www.w3.org/1999/xlink" xlink:href="zookeys-1200-245_article-120633__-g008.jpg" position="float" orientation="portrait" xlink:type="simple" id="oo_1044189.jpg"><uri content-type="original_file" xlink:type="simple">https://binary.pensoft.net/fig/1044189</uri></graphic></fig></tp:treatment-sec><tp:treatment-sec sec-type="Types examined" id="SECID0EN3AG"><title>Types examined.</title><p>Mt. Bjelašnica, Bosnia and Herzegovina, three paralectotypes (SMF171029).</p></tp:treatment-sec><tp:treatment-sec sec-type="material" id="SECID0ES3AG"><title>Other material examined.</title><p><bold>Serbia</bold> • Mt. Kablar, 23 Sep. 1908, one specimen (NHMBEO455); Mt. Tara, village of Lukino Selo, close to the Spajići Lake, next to a small brook connected to the Beli Rzav river, leg. D. Antić, M. Šević, D. Pavićević &amp; I. Karaman, 06 Oct. 2023, two specimens (<named-content xmlns:xlink="http://www.w3.org/1999/xlink" content-type="dwc:verbatimCoordinates" xlink:type="simple"><named-content content-type="geo-json" specific-use="{&#34;type&#34;:&#34;Point&#34;,&#34;coordinates&#34;:[19.396856,43.847597]}" id="NCID0E43AG" xlink:type="simple">43°50'51.35"N, 19°23'48.68"E</named-content></named-content>).</p></tp:treatment-sec><tp:treatment-sec sec-type="description" id="SECID0EC4AG"><title>Description of specimens from Serbia.</title><p>Shell relatively large (<abbrev xmlns:xlink="http://www.w3.org/1999/xlink" xlink:title="shell width" id="ABBRID0EI4AG" xlink:type="simple">SW</abbrev> = 3.25 mm, <abbrev xmlns:xlink="http://www.w3.org/1999/xlink" xlink:title="shell height" id="ABBRID0EM4AG" xlink:type="simple">SH</abbrev> = 1.3 mm), consisting of ~ 5.5 densely coiled and regularly increasing whorls. Last whorl ~ 1.5× as wide as penultimate whorl. Periphery rounded, aperture relatively narrow. Umbilicus with perpendicular walls, <abbrev xmlns:xlink="http://www.w3.org/1999/xlink" xlink:title="umbilicus width" id="ABBRID0EQ4AG" xlink:type="simple">UW</abbrev> measuring 1/6 of <abbrev xmlns:xlink="http://www.w3.org/1999/xlink" xlink:title="shell width" id="ABBRID0EU4AG" xlink:type="simple">SW</abbrev>.</p></tp:treatment-sec><tp:treatment-sec sec-type="distribution" id="SECID0EY4AG"><title>Distribution and habitats in Serbia.</title><p>In Serbia only known from a small number of sites rich in limestone in the west and southwest of the country (Fig. <xref ref-type="fig" rid="F15">15</xref>).</p></tp:treatment-sec><tp:treatment-sec sec-type="remarks" id="SECID0EC5AG"><title>Remarks.</title><p>Only two weathered shells were available, so details of the surface sculpture could not be observed. The <abbrev xmlns:xlink="http://www.w3.org/1999/xlink" xlink:title="shell width" id="ABBRID0EI5AG" xlink:type="simple">SW</abbrev> of the adult specimen (with ~ 5.5 whorls) was 3.25 mm, which is slightly less than indicated in the literature (<xref ref-type="bibr" rid="B42">Welter-Schultes 2012</xref>). The last whorl was significantly wider than the penultimate whorl, in contrast to the usual condition in which these two whorls have the same width. Other features perfectly match those of the paralectotype and those listed in the description of <italic><tp:taxon-name><tp:taxon-name-part taxon-name-part-type="genus" reg="Vitrea">V.</tp:taxon-name-part><tp:taxon-name-part taxon-name-part-type="species" reg="sturanyi">sturanyi</tp:taxon-name-part></tp:taxon-name></italic> by <xref ref-type="bibr" rid="B42">Welter-Schultes (2012)</xref> (Fig. <xref ref-type="fig" rid="F8">8</xref>). The sample of <italic><tp:taxon-name><tp:taxon-name-part taxon-name-part-type="genus" reg="Vitrea">V.</tp:taxon-name-part><tp:taxon-name-part taxon-name-part-type="species" reg="sturanyi">sturanyi</tp:taxon-name-part></tp:taxon-name></italic> collected by Pavlović (NHMBEO453) is missing from the <abbrev xmlns:xlink="http://www.w3.org/1999/xlink" xlink:title="The Museum of Natural History, Belgrade" id="ABBRID0EO6AG" xlink:type="simple">NHMBEO</abbrev> collection.</p></tp:treatment-sec><tp:treatment-sec><!--Section generated to contain objects referenced in tp:taxon-treatment.--><fig id="F15" position="float" orientation="portrait"><object-id xmlns:xlink="http://www.w3.org/1999/xlink" content-type="doi" xlink:type="simple">10.3897/zookeys.1200.120633.figure15</object-id><object-id xmlns:xlink="http://www.w3.org/1999/xlink" content-type="arpha" xlink:type="simple">0DDE92C0-EAD8-5A7B-91F2-93778BB096C7</object-id><label>Figure 15.</label><caption><p>A distribution map of <italic><tp:taxon-name><tp:taxon-name-part taxon-name-part-type="genus" reg="Vitrea">Vitrea</tp:taxon-name-part><tp:taxon-name-part taxon-name-part-type="species" reg="contracta">contracta</tp:taxon-name-part></tp:taxon-name></italic>, <italic><tp:taxon-name><tp:taxon-name-part taxon-name-part-type="genus" reg="Vitrea">V.</tp:taxon-name-part><tp:taxon-name-part taxon-name-part-type="species" reg="crystallina">crystallina</tp:taxon-name-part></tp:taxon-name></italic>, <italic><tp:taxon-name><tp:taxon-name-part taxon-name-part-type="genus" reg="Vitrea">V.</tp:taxon-name-part><tp:taxon-name-part taxon-name-part-type="species" reg="illyrica">illyrica</tp:taxon-name-part></tp:taxon-name></italic>, <italic><tp:taxon-name><tp:taxon-name-part taxon-name-part-type="genus" reg="Vitrea">V.</tp:taxon-name-part><tp:taxon-name-part taxon-name-part-type="species" reg="kiliasi">kiliasi</tp:taxon-name-part></tp:taxon-name></italic>, <italic><tp:taxon-name><tp:taxon-name-part taxon-name-part-type="genus" reg="Vitrea">V.</tp:taxon-name-part><tp:taxon-name-part taxon-name-part-type="species" reg="kutschigi">kutschigi</tp:taxon-name-part></tp:taxon-name></italic>, <italic><tp:taxon-name><tp:taxon-name-part taxon-name-part-type="genus" reg="Vitrea">V.</tp:taxon-name-part><tp:taxon-name-part taxon-name-part-type="species" reg="sturanyi">sturanyi</tp:taxon-name-part></tp:taxon-name></italic>, and <italic><tp:taxon-name><tp:taxon-name-part taxon-name-part-type="genus" reg="Vitrea">V.</tp:taxon-name-part><tp:taxon-name-part taxon-name-part-type="species" reg="virgo">virgo</tp:taxon-name-part></tp:taxon-name></italic> sp. nov. in Serbia.</p></caption><graphic xmlns:xlink="http://www.w3.org/1999/xlink" xlink:href="zookeys-1200-245_article-120633__-g015.jpg" position="float" orientation="portrait" xlink:type="simple" id="oo_1044196.jpg"><uri content-type="original_file" xlink:type="simple">https://binary.pensoft.net/fig/1044196</uri></graphic></fig></tp:treatment-sec><ref-list><ref id="B20"><mixed-citation xmlns:xlink="http://www.w3.org/1999/xlink" xlink:type="simple"><person-group><name name-style="western"><surname>Pavlović</surname><given-names>PS</given-names></name></person-group> (<year>1912</year>) <source>Mekušci iz Srbije. I. Suvozemni puževi. Special Editions, Vol. 39.</source><publisher-name>Serbian Royal Academy</publisher-name>, <publisher-loc>Belgrade</publisher-loc>, <size units="page">140 pp</size>.</mixed-citation></ref><ref id="B40"><mixed-citation xmlns:xlink="http://www.w3.org/1999/xlink" xlink:type="simple"><person-group><name name-style="western"><surname>Tomić</surname><given-names>V</given-names></name></person-group> (<year>1959</year>) <source>Zbirka recentnih puževa P. S. Pavlovića u Prirodnjačkom muzeju u Beogradu. Special Editions 27.</source><publisher-name>Serbian Academy of Sciences and Arts</publisher-name>, <publisher-loc>Belgrade</publisher-loc>, <size units="page">74 pp</size>.</mixed-citation></ref><ref id="B8"><mixed-citation xmlns:xlink="http://www.w3.org/1999/xlink" xlink:type="simple"><person-group><name name-style="western"><surname>Jaeckel</surname><given-names>SG</given-names></name><name name-style="western"><surname>Klemm</surname><given-names>W</given-names></name><name name-style="western"><surname>Meise</surname><given-names>W</given-names></name></person-group> (<year>1957</year>) <article-title>Die Land- and Süßwasser-Mollusken der nördlichen Balkanhalbinsel.</article-title><source>Abhandlungen und Berichte aus dem Staatlichen Museum für Tierkunde in Dresden</source><volume>23</volume>: <fpage>141</fpage>–<lpage>205</lpage>.</mixed-citation></ref><ref id="B14"><mixed-citation xmlns:xlink="http://www.w3.org/1999/xlink" xlink:type="simple"><person-group><name name-style="western"><surname>Karaman</surname><given-names>BJ</given-names></name></person-group> (<year>2007</year>) Checklist of snails (<tp:taxon-name><tp:taxon-name-part taxon-name-part-type="phylum">Mollusca</tp:taxon-name-part></tp:taxon-name>, <tp:taxon-name><tp:taxon-name-part taxon-name-part-type="class">Gastropoda</tp:taxon-name-part></tp:taxon-name>) of Serbia. Glasnik Republičkog zavoda za zaštitu prirode i Prirodnjačkog muzeja u Podgorici 29–30: 131–148.</mixed-citation></ref><ref id="B42"><mixed-citation xmlns:xlink="http://www.w3.org/1999/xlink" xlink:type="simple"><person-group><name name-style="western"><surname>Welter-Schultes</surname><given-names>FW</given-names></name></person-group> (<year>2012</year>) <source>European Non-Marine Molluscs, a Guide for Species Identification.</source><publisher-name>Planet Poster Editions</publisher-name>, <publisher-loc>Göttingen</publisher-loc>, <size units="page">674 pp</size>.</mixed-citation></ref></ref-list></tp:taxon-treatment>
