# Supplementary material for: ﻿A review of the genus Vitrea Fitzinger, 1833 (Gastropoda, Eupulmonata, Pristilomatidae) in Serbia: diversity, distribution and the description of a new species
Source: Zookeys. 2024 May 9;1200:245–73. doi: 10.3897/zookeys.1200.120633 (PMC11099470; doi:10.3897/zookeys.1200.120633)
Supplement: XML Treatment for Vitrea subrimata [file zookeys.1200.120633-treatment10.xml]

<!DOCTYPE tp:taxon-treatment
  PUBLIC "-//TaxonX//DTD Taxonomic Treatment Publishing DTD v0 20100105//EN" "tax-treatment-NSO.dtd">
<tp:taxon-treatment xmlns:tp="http://www.plazi.org/taxpub"><tp:treatment-meta><kwd-group><label>Taxon classification</label><kwd>
                <named-content content-type="kingdom">Animalia</named-content>
              </kwd><kwd>
                <named-content content-type="order">Stylommatophora</named-content>
              </kwd><kwd>
                <named-content content-type="family">Pristilomatidae</named-content>
              </kwd></kwd-group><mixed-citation publication-type="journal"><person-group><name><surname>Gojšina</surname><given-names>Vukašin</given-names></name><name><surname>Vesović</surname><given-names>Nikola</given-names></name><name><surname>Ćurčić</surname><given-names>Srećko</given-names></name><name><surname>Karan-Žnidaršič</surname><given-names>Tamara</given-names></name><name><surname>Mitrović</surname><given-names>Biljana</given-names></name><name><surname>Dedov</surname><given-names>Ivaylo</given-names></name></person-group><article-title>﻿A review of the genus <italic><tp:taxon-name><tp:taxon-name-part taxon-name-part-type="genus" reg="Vitrea">Vitrea</tp:taxon-name-part></tp:taxon-name></italic> Fitzinger, 1833 (<tp:taxon-name><tp:taxon-name-part taxon-name-part-type="class">Gastropoda</tp:taxon-name-part></tp:taxon-name>, <tp:taxon-name><tp:taxon-name-part taxon-name-part-type="suborder">Eupulmonata</tp:taxon-name-part></tp:taxon-name>, <tp:taxon-name><tp:taxon-name-part taxon-name-part-type="family">Pristilomatidae</tp:taxon-name-part></tp:taxon-name>) in Serbia: diversity, distribution and the description of a new species</article-title><source>Zookeys</source><day>09</day><month>05</month><year>2024</year><volume>1200</volume><fpage>245</fpage><lpage>273</lpage><pub-id pub-id-type="doi">10.3897/zookeys.1200.120633</pub-id></mixed-citation></tp:treatment-meta><tp:nomenclature><label>﻿</label><tp:taxon-name>
              <object-id xmlns:xlink="http://www.w3.org/1999/xlink" content-type="arpha" xlink:type="simple">91E14CD7-04A0-5E58-BD94-F9CD1E401D2A</object-id>
              <tp:taxon-name-part taxon-name-part-type="genus" reg="Vitrea">Vitrea</tp:taxon-name-part>
              <tp:taxon-name-part taxon-name-part-type="species" reg="subrimata">subrimata</tp:taxon-name-part>
            </tp:taxon-name><tp:taxon-authority>(Reinhardt, 1871)</tp:taxon-authority><xref ref-type="fig" rid="F9">Figs 9</xref><xref ref-type="fig" rid="F16">, 16</xref><tp:nomenclature-citation-list><tp:nomenclature-citation><tp:taxon-name>
                  <tp:taxon-name-part taxon-name-part-type="genus" reg="Crystallus">Crystallus</tp:taxon-name-part>
                  <tp:taxon-name-part taxon-name-part-type="species" reg="subrimatus">subrimatus</tp:taxon-name-part>
                </tp:taxon-name><comment>— <xref ref-type="bibr" rid="B20">Pavlović 1912</xref>: 25–26.</comment></tp:nomenclature-citation><tp:nomenclature-citation><tp:taxon-name>
                  <tp:taxon-name-part taxon-name-part-type="genus" reg="Crystollus">Crystollus</tp:taxon-name-part>
                  <tp:taxon-name-part taxon-name-part-type="species" reg="subrimatus">subrimatus</tp:taxon-name-part>
                </tp:taxon-name><comment>[sic] — <xref ref-type="bibr" rid="B40">Tomić 1959</xref>: 12–13.</comment></tp:nomenclature-citation><tp:nomenclature-citation><tp:taxon-name>
                  <tp:taxon-name-part taxon-name-part-type="genus" reg="Hyalina">Hyalina</tp:taxon-name-part>
                  <tp:taxon-name-part taxon-name-part-type="species" reg="subrimata">subrimata</tp:taxon-name-part>
                </tp:taxon-name><comment>— <xref ref-type="bibr" rid="B19">Möllendorff 1873</xref>: 131.</comment></tp:nomenclature-citation><tp:nomenclature-citation><tp:taxon-name>
                  <tp:taxon-name-part taxon-name-part-type="genus" reg="Vitrea">Vitrea</tp:taxon-name-part>
                  <tp:taxon-name-part taxon-name-part-type="species" reg="submata">submata</tp:taxon-name-part>
                </tp:taxon-name><comment>[sic] — <xref ref-type="bibr" rid="B10">Jovanović 1993</xref>: 242.</comment></tp:nomenclature-citation><tp:nomenclature-citation><tp:taxon-name>
                  <tp:taxon-name-part taxon-name-part-type="genus" reg="Vitrea">Vitrea</tp:taxon-name-part>
                  <tp:taxon-name-part taxon-name-part-type="species" reg="subrimata">subrimata</tp:taxon-name-part>
                </tp:taxon-name><comment>— <xref ref-type="bibr" rid="B8">Jaeckel et al. 1957</xref>: 156; <xref ref-type="bibr" rid="B23">Pintér 1972</xref>: 231; <xref ref-type="bibr" rid="B9">Jovanović 1985</xref>: 42; <xref ref-type="bibr" rid="B35">Sólymos et al. 2004</xref>: 152; <xref ref-type="bibr" rid="B15">Karaman 2012</xref>: 24.</comment></tp:nomenclature-citation></tp:nomenclature-citation-list></tp:nomenclature><tp:treatment-sec sec-type="Sites in Serbia known from the literature" id="SECID0EFEBG"><title>Sites in Serbia known from the literature.</title><p>After <xref ref-type="bibr" rid="B19">Möllendorff (1873)</xref>: Rača Monastery, Mt. Tara; after <xref ref-type="bibr" rid="B20">Pavlović (1912)</xref> and <xref ref-type="bibr" rid="B40">Tomić (1959)</xref>: Mt. Avala, near the city of Belgrade; Jerinin Grad, near the town of Batočina; Mt. Belava, near the town of Bela Palanka; Mt. Beljanica; Mt. Vidlič, near the city of Pirot; Visoka Klisura Gorge, near the Veliki Rzav river; village of Gornje Košlje, near the town of Ljubovija; Mt. Golija, near the town of Ivanjica; Mt. Goč, near the town of Vrnjačka Banja; next to the Dubočica river, near the town of Raška; Derventa river canyon, Mt. Tara; Drundebo, Mt. Tara; Zečki Vrh peak, Mt. Čemernica; Mt. Javor; Jankova Klisura Gorge, village of Čučale, near the town of Blace; Radmanov Kamen, Mt. Kopaonik; Metođe, Mt. Kopaonik; Majića Krš, Mt. Kopaonik; Srebrnac, Mt. Kopaonik; Kadijina Stena, near Mt. Javor; Kamenova Kosa (?); Krstača, near the Rača Monastery, Mt. Tara; Marića Stena, near the town of Krupanj; village of Lepena, near the town of Knjaževac; Murtenica mountain massif, Mt. Zlatibor; Mt. Mučanj; Mt. Medvednik; near the Panjica river, village of Dobrače, near the town of Ivanjica; Proslop saddle, near the city of Valjevo; Pustinja Monastery, village of Poćuta, close to the city of Valjevo; Mt. Povlen; near the Prištavica river, Mt. Zlatibor; village of Rti, near the town of Lučani; Sićevo Gorge, near the city of Niš; Ulanac peak, Svrljiške Planine Mts.; Glogovački Vrh peak, Mt. Tupižnica; Tornička Bobija peak, Mt. Bobija, near the town of Ljubovija; village of Taor, near the city of Valjevo; surroundings of the city of Užice; village of Crnoljevica, near the town of Svrljig; after <xref ref-type="bibr" rid="B23">Pintér (1972)</xref>: Mt. Avala, near the city of Belgrade; surroundings of the city of Užice; village of Bare, near the town of Sjenica; after <xref ref-type="bibr" rid="B9">Jovanović (1985)</xref>: Mt. Avala, near the city of Belgrade; after <xref ref-type="bibr" rid="B35">Sólymos et al. (2004)</xref> and <xref ref-type="bibr" rid="B15">Karaman (2012)</xref>: near the Veliki Potok stream, Mt. Fruška Gora.</p><fig id="F9" position="float" orientation="portrait"><object-id xmlns:xlink="http://www.w3.org/1999/xlink" content-type="doi" xlink:type="simple">10.3897/zookeys.1200.120633.figure9</object-id><object-id xmlns:xlink="http://www.w3.org/1999/xlink" content-type="arpha" xlink:type="simple">ECAFC3CB-585D-5416-A5BB-D389DD372028</object-id><label>Figure 9.</label><caption><p><italic><tp:taxon-name><tp:taxon-name-part taxon-name-part-type="genus" reg="Vitrea">Vitrea</tp:taxon-name-part><tp:taxon-name-part taxon-name-part-type="species" reg="subrimata">subrimata</tp:taxon-name-part></tp:taxon-name></italic> from near the Bigar waterfall on Stara Planina Mts. <bold>A</bold> apertural view <bold>B</bold> lateral view <bold>C</bold> apical view <bold>D</bold> umbilical view <bold>E</bold> enlarged view of the protoconch <bold>F</bold> enlarged view of the umbilicus.</p></caption><graphic xmlns:xlink="http://www.w3.org/1999/xlink" xlink:href="zookeys-1200-245_article-120633__-g009.jpg" position="float" orientation="portrait" xlink:type="simple" id="oo_1044190.jpg"><uri content-type="original_file" xlink:type="simple">https://binary.pensoft.net/fig/1044190</uri></graphic></fig></tp:treatment-sec><tp:treatment-sec sec-type="material" id="SECID0ELGBG"><title>Material examined.</title><p><bold>Serbia</bold> • Town of Knjaževac, village of Lepena, 08 Jun. 1907, one specimen (NHMBEO437); Mt. Tupižnica, Glogovački Vrh peak, leg. V. Petković, 1907, one specimen (NHMBEO435); Mt. Jadovnik, near the Studenac spring, leg. M. Vujić, 16 Sep. 2021, one specimen (<named-content xmlns:xlink="http://www.w3.org/1999/xlink" content-type="dwc:verbatimCoordinates" xlink:type="simple"><named-content content-type="geo-json" specific-use="{&#34;type&#34;:&#34;Point&#34;,&#34;coordinates&#34;:[19.797342,43.308789]}" id="NCID0EWGBG" xlink:type="simple">43°18'31.64"N, 19°47'50.43"E</named-content></named-content>); Mt. Jadovnik, Katunić peak, leg. V. Gojšina, N. Vesović &amp; S. Ćurčić, 25 Jun. 2023, one specimen (<named-content xmlns:xlink="http://www.w3.org/1999/xlink" content-type="dwc:verbatimCoordinates" xlink:type="simple"><named-content content-type="geo-json" specific-use="{&#34;type&#34;:&#34;Point&#34;,&#34;coordinates&#34;:[19.839822,43.274339]}" id="NCID0E5GBG" xlink:type="simple">43°16'27.62"N, 19°50'23.36"E</named-content></named-content>); city of Bor, Mt. Stol, leg. V. Gojšina, 18 Jun. 2022, one specimen (<named-content xmlns:xlink="http://www.w3.org/1999/xlink" content-type="dwc:verbatimCoordinates" xlink:type="simple"><named-content content-type="geo-json" specific-use="{&#34;type&#34;:&#34;Point&#34;,&#34;coordinates&#34;:[22.126328,44.171500]}" id="NCID0EGHBG" xlink:type="simple">44°10'17.40"N, 22°07'34.78"E</named-content></named-content>); Mt. Kosmaj, village of Ralja, near a spring close to the Hotel “Babe”, leg. V. Gojšina, 16 Apr. 2022, two specimens (<named-content xmlns:xlink="http://www.w3.org/1999/xlink" content-type="dwc:verbatimCoordinates" xlink:type="simple"><named-content content-type="geo-json" specific-use="{&#34;type&#34;:&#34;Point&#34;,&#34;coordinates&#34;:[20.516125,44.538292]}" id="NCID0EOHBG" xlink:type="simple">44°32'17.85"N, 20°30'58.05"E</named-content></named-content>); Stara Planina Mts., near the Bigar waterfall, leg. V. Gojšina, 05 Aug. 2022, one specimen (<named-content xmlns:xlink="http://www.w3.org/1999/xlink" content-type="dwc:verbatimCoordinates" xlink:type="simple"><named-content content-type="geo-json" specific-use="{&#34;type&#34;:&#34;Point&#34;,&#34;coordinates&#34;:[22.442506,43.354481]}" id="NCID0EWHBG" xlink:type="simple">43°21'16.13"N, 22°26'33.02"E</named-content></named-content>); Stara Planina Mts., surroundings of the village of Oreovica, leg. M. Šćiban, 30 Apr. 2012, three specimens; city of Belgrade, Stepin Lug park-forest, among rocks, leg. V. Gojšina &amp; M. Vujić, 04 Apr. 2022, four specimens (<named-content xmlns:xlink="http://www.w3.org/1999/xlink" content-type="dwc:verbatimCoordinates" xlink:type="simple"><named-content content-type="geo-json" specific-use="{&#34;type&#34;:&#34;Point&#34;,&#34;coordinates&#34;:[20.534164,44.747294]}" id="NCID0E5HBG" xlink:type="simple">44°44'50.26"N, 20°32'02.99"E</named-content></named-content>); town of Tutin, village of Đerekare, among limestone rocks, leg. V. Gojšina, 25 Oct. 2022, one specimen (<named-content xmlns:xlink="http://www.w3.org/1999/xlink" content-type="dwc:verbatimCoordinates" xlink:type="simple"><named-content content-type="geo-json" specific-use="{&#34;type&#34;:&#34;Point&#34;,&#34;coordinates&#34;:[20.129825,42.989994]}" id="NCID0EGIBG" xlink:type="simple">42°59'23.98"N, 20°07'47.37"E</named-content></named-content>); Jelašnica Gorge, near the city of Niš, on limestone rocks, leg. V. Gojšina, 28 May 2022, two specimens (<named-content xmlns:xlink="http://www.w3.org/1999/xlink" content-type="dwc:verbatimCoordinates" xlink:type="simple"><named-content content-type="geo-json" specific-use="{&#34;type&#34;:&#34;Point&#34;,&#34;coordinates&#34;:[22.063775,43.279394]}" id="NCID0EOIBG" xlink:type="simple">43°16'45.82"N, 22°03'49.59"E</named-content></named-content>); Đerdap National Park, village of Brnjica, leg. V. Gojšina, M. Vujić &amp; N. Vesović, 05 May 2023, three specimens (<named-content xmlns:xlink="http://www.w3.org/1999/xlink" content-type="dwc:verbatimCoordinates" xlink:type="simple"><named-content content-type="geo-json" specific-use="{&#34;type&#34;:&#34;Point&#34;,&#34;coordinates&#34;:[21.767017,44.656511]}" id="NCID0EWIBG" xlink:type="simple">44°39'23.44"N, 21°46'01.26"E</named-content></named-content>); Đerdap National Park, village of Dobra, leg. V. Gojšina, M. Vujić &amp; N. Vesović, 05 May 2023, two specimens (<named-content xmlns:xlink="http://www.w3.org/1999/xlink" content-type="dwc:verbatimCoordinates" xlink:type="simple"><named-content content-type="geo-json" specific-use="{&#34;type&#34;:&#34;Point&#34;,&#34;coordinates&#34;:[21.908161,44.640981]}" id="NCID0E5IBG" xlink:type="simple">44°38'27.53"N, 21°54'29.38"E</named-content></named-content>).</p></tp:treatment-sec><tp:treatment-sec sec-type="description" id="SECID0EDJBG"><title>Description of specimens from Serbia.</title><p><abbrev xmlns:xlink="http://www.w3.org/1999/xlink" xlink:title="shell width" id="ABBRID0EJJBG" xlink:type="simple">SW</abbrev> ranging from 3 to 4 mm. Shell surface smooth. Shell transparent, consisting of 4–5 moderately densely coiled whorls separated by shallow suture. Periphery rounded. Last whorl slightly &lt; 2× as wide as penultimate whorl. Umbilicus very narrow, but clearly open, slightly covered by reflected columellar margin. Previous whorls not visible through umbilicus.</p></tp:treatment-sec><tp:treatment-sec sec-type="distribution" id="SECID0ENJBG"><title>Distribution and habitats in Serbia.</title><p>Together with <italic><tp:taxon-name><tp:taxon-name-part taxon-name-part-type="genus" reg="Vitrea">V.</tp:taxon-name-part><tp:taxon-name-part taxon-name-part-type="species" reg="diaphana">diaphana</tp:taxon-name-part></tp:taxon-name></italic>, this is the most common <italic><tp:taxon-name><tp:taxon-name-part taxon-name-part-type="genus" reg="Vitrea">Vitrea</tp:taxon-name-part></tp:taxon-name></italic> species in Serbia (Fig. <xref ref-type="fig" rid="F16">16</xref>). Most frequently found in areas rich in limestone.</p></tp:treatment-sec><tp:treatment-sec><!--Section generated to contain objects referenced in tp:taxon-treatment.--><fig id="F16" position="float" orientation="portrait"><object-id xmlns:xlink="http://www.w3.org/1999/xlink" content-type="doi" xlink:type="simple">10.3897/zookeys.1200.120633.figure16</object-id><object-id xmlns:xlink="http://www.w3.org/1999/xlink" content-type="arpha" xlink:type="simple">347B6304-8B95-5AFC-AA1C-FED413616877</object-id><label>Figure 16.</label><caption><p>A distribution map of <italic><tp:taxon-name><tp:taxon-name-part taxon-name-part-type="genus" reg="Vitrea">Vitrea</tp:taxon-name-part><tp:taxon-name-part taxon-name-part-type="species" reg="diaphana">diaphana</tp:taxon-name-part></tp:taxon-name></italic> and <italic><tp:taxon-name><tp:taxon-name-part taxon-name-part-type="genus" reg="Vitrea">V.</tp:taxon-name-part><tp:taxon-name-part taxon-name-part-type="species" reg="subrimata">subrimata</tp:taxon-name-part></tp:taxon-name></italic> in Serbia.</p></caption><graphic xmlns:xlink="http://www.w3.org/1999/xlink" xlink:href="zookeys-1200-245_article-120633__-g016.jpg" position="float" orientation="portrait" xlink:type="simple" id="oo_1044197.jpg"><uri content-type="original_file" xlink:type="simple">https://binary.pensoft.net/fig/1044197</uri></graphic></fig></tp:treatment-sec><ref-list><ref id="B20"><mixed-citation xmlns:xlink="http://www.w3.org/1999/xlink" xlink:type="simple"><person-group><name name-style="western"><surname>Pavlović</surname><given-names>PS</given-names></name></person-group> (<year>1912</year>) <source>Mekušci iz Srbije. I. Suvozemni puževi. Special Editions, Vol. 39.</source><publisher-name>Serbian Royal Academy</publisher-name>, <publisher-loc>Belgrade</publisher-loc>, <size units="page">140 pp</size>.</mixed-citation></ref><ref id="B40"><mixed-citation xmlns:xlink="http://www.w3.org/1999/xlink" xlink:type="simple"><person-group><name name-style="western"><surname>Tomić</surname><given-names>V</given-names></name></person-group> (<year>1959</year>) <source>Zbirka recentnih puževa P. S. Pavlovića u Prirodnjačkom muzeju u Beogradu. Special Editions 27.</source><publisher-name>Serbian Academy of Sciences and Arts</publisher-name>, <publisher-loc>Belgrade</publisher-loc>, <size units="page">74 pp</size>.</mixed-citation></ref><ref id="B19"><mixed-citation xmlns:xlink="http://www.w3.org/1999/xlink" xlink:type="simple"><person-group><name name-style="western"><surname>Möllendorff</surname><given-names>O</given-names></name></person-group> (<year>1873</year>) <article-title>Zur Molluskenfauna von Serbien.</article-title><source>Malakozoologische Blätter</source><volume>21</volume>: <fpage>129</fpage>–<lpage>149</lpage>.</mixed-citation></ref><ref id="B10"><mixed-citation xmlns:xlink="http://www.w3.org/1999/xlink" xlink:type="simple"><person-group><name name-style="western"><surname>Jovanović</surname><given-names>B</given-names></name></person-group> (<year>1993</year>) Preliminarni prikaz faune <tp:taxon-name><tp:taxon-name-part taxon-name-part-type="class">Gastropoda</tp:taxon-name-part></tp:taxon-name> (<tp:taxon-name><tp:taxon-name-part taxon-name-part-type="phylum">Mollusca</tp:taxon-name-part></tp:taxon-name>) područja Bora. In: Proceedings of the Second Symposium on Karst Protection. Academic Speleological-Alpinist Club, Belgrade, 235–245.</mixed-citation></ref><ref id="B8"><mixed-citation xmlns:xlink="http://www.w3.org/1999/xlink" xlink:type="simple"><person-group><name name-style="western"><surname>Jaeckel</surname><given-names>SG</given-names></name><name name-style="western"><surname>Klemm</surname><given-names>W</given-names></name><name name-style="western"><surname>Meise</surname><given-names>W</given-names></name></person-group> (<year>1957</year>) <article-title>Die Land- and Süßwasser-Mollusken der nördlichen Balkanhalbinsel.</article-title><source>Abhandlungen und Berichte aus dem Staatlichen Museum für Tierkunde in Dresden</source><volume>23</volume>: <fpage>141</fpage>–<lpage>205</lpage>.</mixed-citation></ref><ref id="B23"><mixed-citation xmlns:xlink="http://www.w3.org/1999/xlink" xlink:type="simple"><person-group><name name-style="western"><surname>Pintér</surname><given-names>L</given-names></name></person-group> (<year>1972</year>) <article-title>Die Gattung <italic><tp:taxon-name><tp:taxon-name-part taxon-name-part-type="genus">Vitrea</tp:taxon-name-part></tp:taxon-name></italic> Fitzinger, 1833 in den Balkanländern (<tp:taxon-name><tp:taxon-name-part taxon-name-part-type="class">Gastropoda</tp:taxon-name-part></tp:taxon-name>: <tp:taxon-name><tp:taxon-name-part taxon-name-part-type="family">Zonitidae</tp:taxon-name-part></tp:taxon-name>).</article-title><source>Annales Zoologici</source><volume>29</volume>(<issue>8</issue>): <fpage>209</fpage>–<lpage>315</lpage>.</mixed-citation></ref><ref id="B9"><mixed-citation xmlns:xlink="http://www.w3.org/1999/xlink" xlink:type="simple"><person-group><name name-style="western"><surname>Jovanović</surname><given-names>B</given-names></name></person-group> (<year>1985</year>) <article-title>Preliminarni popis puževa (<tp:taxon-name><tp:taxon-name-part taxon-name-part-type="class">Gastropoda</tp:taxon-name-part></tp:taxon-name>, <tp:taxon-name><tp:taxon-name-part taxon-name-part-type="phylum">Mollusca</tp:taxon-name-part></tp:taxon-name>) Avale.</article-title><source>Biosistematika</source><volume>12</volume>(<issue>1</issue>): <fpage>39</fpage>–<lpage>44</lpage>.</mixed-citation></ref><ref id="B35"><mixed-citation xmlns:xlink="http://www.w3.org/1999/xlink" xlink:type="simple"><person-group><name name-style="western"><surname>Sólymos</surname><given-names>P</given-names></name><name name-style="western"><surname>Gaudényi</surname><given-names>T</given-names></name><name name-style="western"><surname>Deli</surname><given-names>T</given-names></name><name name-style="western"><surname>Nagy</surname><given-names>A</given-names></name></person-group> (<year>2004</year>) Data on the land snail fauna of the Fruska Gora Mountain (Serbia) with some biogeographical remarks. Malakológiai Tájékoztató 22: 149–153.</mixed-citation></ref><ref id="B15"><mixed-citation xmlns:xlink="http://www.w3.org/1999/xlink" xlink:type="simple"><person-group><name name-style="western"><surname>Karaman</surname><given-names>BJ</given-names></name></person-group> (<year>2012</year>) <article-title>Fauna of <tp:taxon-name><tp:taxon-name-part taxon-name-part-type="class">Gastropoda</tp:taxon-name-part></tp:taxon-name> (<tp:taxon-name><tp:taxon-name-part taxon-name-part-type="phylum">Mollusca</tp:taxon-name-part></tp:taxon-name>) in Fruška Gora mountain, Vojvodina (Serbia).</article-title><source>Natura Montenegrina</source><volume>11</volume>(<issue>1</issue>): <fpage>7</fpage>–<lpage>34</lpage>.</mixed-citation></ref></ref-list></tp:taxon-treatment>
