# Supplementary material for: ﻿A review of the genus Vitrea Fitzinger, 1833 (Gastropoda, Eupulmonata, Pristilomatidae) in Serbia: diversity, distribution and the description of a new species
Source: Zookeys. 2024 May 9;1200:245–73. doi: 10.3897/zookeys.1200.120633 (PMC11099470; doi:10.3897/zookeys.1200.120633)
Supplement: XML Treatment for Vitrea virgo [file zookeys.1200.120633-treatment11.xml]

<!DOCTYPE tp:taxon-treatment
  PUBLIC "-//TaxonX//DTD Taxonomic Treatment Publishing DTD v0 20100105//EN" "tax-treatment-NSO.dtd">
<tp:taxon-treatment xmlns:tp="http://www.plazi.org/taxpub"><tp:treatment-meta><kwd-group><label>Taxon classification</label><kwd>
                <named-content content-type="kingdom">Animalia</named-content>
              </kwd><kwd>
                <named-content content-type="order">Stylommatophora</named-content>
              </kwd><kwd>
                <named-content content-type="family">Pristilomatidae</named-content>
              </kwd></kwd-group><mixed-citation publication-type="journal"><person-group><name><surname>Gojšina</surname><given-names>Vukašin</given-names></name><name><surname>Vesović</surname><given-names>Nikola</given-names></name><name><surname>Ćurčić</surname><given-names>Srećko</given-names></name><name><surname>Karan-Žnidaršič</surname><given-names>Tamara</given-names></name><name><surname>Mitrović</surname><given-names>Biljana</given-names></name><name><surname>Dedov</surname><given-names>Ivaylo</given-names></name></person-group><article-title>﻿A review of the genus <italic><tp:taxon-name><tp:taxon-name-part taxon-name-part-type="genus" reg="Vitrea">Vitrea</tp:taxon-name-part></tp:taxon-name></italic> Fitzinger, 1833 (<tp:taxon-name><tp:taxon-name-part taxon-name-part-type="class">Gastropoda</tp:taxon-name-part></tp:taxon-name>, <tp:taxon-name><tp:taxon-name-part taxon-name-part-type="suborder">Eupulmonata</tp:taxon-name-part></tp:taxon-name>, <tp:taxon-name><tp:taxon-name-part taxon-name-part-type="family">Pristilomatidae</tp:taxon-name-part></tp:taxon-name>) in Serbia: diversity, distribution and the description of a new species</article-title><source>Zookeys</source><day>09</day><month>05</month><year>2024</year><volume>1200</volume><fpage>245</fpage><lpage>273</lpage><pub-id pub-id-type="doi">10.3897/zookeys.1200.120633</pub-id></mixed-citation></tp:treatment-meta><tp:nomenclature><label>﻿</label><tp:taxon-name>
              <object-id xmlns:xlink="http://www.w3.org/1999/xlink" content-type="arpha" xlink:type="simple">A30FDCEE-D11D-556A-813B-A10F8246BA21</object-id>
              <tp:taxon-name-part taxon-name-part-type="genus" reg="Vitrea">Vitrea</tp:taxon-name-part>
              <tp:taxon-name-part taxon-name-part-type="species" reg="virgo">virgo</tp:taxon-name-part>
              <object-id xmlns:xlink="http://www.w3.org/1999/xlink" content-type="zoobank" xlink:type="simple">https://zoobank.org/350CE916-5C91-4D50-9667-B03DCDB82FE8</object-id>
            </tp:taxon-name><tp:taxon-authority>Gojšina &amp; Dedov</tp:taxon-authority><tp:taxon-status xmlns:xlink="http://www.w3.org/1999/xlink" xlink:type="simple">sp. nov.</tp:taxon-status><xref ref-type="fig" rid="F10">Figs 10</xref><xref ref-type="fig" rid="F11">, 11</xref><xref ref-type="fig" rid="F12">, 12</xref><xref ref-type="fig" rid="F13">, 13</xref><xref ref-type="fig" rid="F14">, 14D–F</xref><xref ref-type="fig" rid="F15">, 15</xref></tp:nomenclature><tp:treatment-sec sec-type="type material" id="SECID0ELMBG"><title>Type material.</title><p><bold><italic>Holotype</italic></bold>: one dry-preserved shell (NHMBEO312), leg. V. Gojšina, N. Vesović &amp; S. Ćurčić, 12 Aug. 2022. <bold><italic>Paratypes</italic></bold>: 11 shells [codes: NHMBEO313 - one specimen (dry-preserved), IBER20469 - four specimens (ethanol-preserved), <named-content xmlns:xlink="http://www.w3.org/1999/xlink" content-type="dwc:institutional_code" xlink:title="Institute of Zoology, University of Belgrade - Faculty of Biology" xlink:href="http://grbio.org/institution/university-belgrade" xlink:type="simple">IZOO</named-content>-MG-013 - two specimens (ethanol-preserved) and <named-content xmlns:xlink="http://www.w3.org/1999/xlink" content-type="dwc:institutional_code" xlink:title="Institute of Zoology, University of Belgrade - Faculty of Biology" xlink:href="http://grbio.org/institution/university-belgrade" xlink:type="simple">IZOO</named-content>-MG-016 - four specimens (dry-preserved: one broken, one juvenile and two whole)] + genitalia in 70% ethanol (<named-content xmlns:xlink="http://www.w3.org/1999/xlink" content-type="dwc:institutional_code" xlink:title="Institute of Zoology, University of Belgrade - Faculty of Biology" xlink:href="http://grbio.org/institution/university-belgrade" xlink:type="simple">IZOO</named-content>-MG-014).</p><fig id="F10" position="float" orientation="portrait"><object-id xmlns:xlink="http://www.w3.org/1999/xlink" content-type="doi" xlink:type="simple">10.3897/zookeys.1200.120633.figure10</object-id><object-id xmlns:xlink="http://www.w3.org/1999/xlink" content-type="arpha" xlink:type="simple">167BDE60-7C80-5011-800E-421386F6F8B7</object-id><label>Figure 10.</label><caption><p>Type locality of <italic><tp:taxon-name><tp:taxon-name-part taxon-name-part-type="genus" reg="Vitrea">Vitrea</tp:taxon-name-part><tp:taxon-name-part taxon-name-part-type="species" reg="virgo">virgo</tp:taxon-name-part></tp:taxon-name></italic> sp. nov. <bold>A</bold> Oštra Čuka peak <bold>B</bold> entrance to the Jama pod Oštrom Čukom Pit, where the type specimens of <italic><tp:taxon-name><tp:taxon-name-part taxon-name-part-type="genus" reg="Vitrea">Vitrea</tp:taxon-name-part><tp:taxon-name-part taxon-name-part-type="species" reg="virgo">virgo</tp:taxon-name-part></tp:taxon-name></italic> sp. nov. were found <bold>C</bold> photo from inside the pit.</p></caption><graphic xmlns:xlink="http://www.w3.org/1999/xlink" xlink:href="zookeys-1200-245_article-120633__-g010.jpg" position="float" orientation="portrait" xlink:type="simple" id="oo_1044191.jpg"><uri content-type="original_file" xlink:type="simple">https://binary.pensoft.net/fig/1044191</uri></graphic></fig></tp:treatment-sec><tp:treatment-sec sec-type="type locality" id="SECID0EOOBG"><title>Type locality.</title><p><bold>Serbia</bold> • E Serbia, town of Sokobanja, Mt. Devica, Oštra Čuka peak, Jama pod Oštrom Čukom Pit, 1,033 m a.s.l. (<named-content xmlns:xlink="http://www.w3.org/1999/xlink" content-type="dwc:verbatimCoordinates" xlink:type="simple"><named-content content-type="geo-json" specific-use="{&#34;type&#34;:&#34;Point&#34;,&#34;coordinates&#34;:[21.898603,43.594022]}" id="NCID0EZOBG" xlink:type="simple">43°35'38.48"N, 21°53'54.97"E</named-content></named-content>).</p><fig id="F11" position="float" orientation="portrait"><object-id xmlns:xlink="http://www.w3.org/1999/xlink" content-type="doi" xlink:type="simple">10.3897/zookeys.1200.120633.figure11</object-id><object-id xmlns:xlink="http://www.w3.org/1999/xlink" content-type="arpha" xlink:type="simple">339E7AEE-D6D7-5F62-A258-586F98D1C748</object-id><label>Figure 11.</label><caption><p><italic><tp:taxon-name><tp:taxon-name-part taxon-name-part-type="genus" reg="Vitrea">Vitrea</tp:taxon-name-part><tp:taxon-name-part taxon-name-part-type="species" reg="virgo">virgo</tp:taxon-name-part></tp:taxon-name></italic> sp. nov. from Mt. Devica (holotype, NHMBEO312) <bold>A</bold> apertural view <bold>B</bold> lateral view <bold>C</bold> apical view <bold>D</bold> umbilical view <bold>E</bold> enlarged view of the protoconch <bold>F</bold> enlarged view of the last and penultimate whorl.</p></caption><graphic xmlns:xlink="http://www.w3.org/1999/xlink" xlink:href="zookeys-1200-245_article-120633__-g011.jpg" position="float" orientation="portrait" xlink:type="simple" id="oo_1044192.jpg"><uri content-type="original_file" xlink:type="simple">https://binary.pensoft.net/fig/1044192</uri></graphic></fig></tp:treatment-sec><tp:treatment-sec sec-type="diagnosis" id="SECID0ECQBG"><title>Diagnosis.</title><p>The new species differs clearly from most of the congeners by the large size of the shell (<abbrev xmlns:xlink="http://www.w3.org/1999/xlink" xlink:title="shell width" id="ABBRID0EIQBG" xlink:type="simple">SW</abbrev> usually &gt; 4 mm in adults), densely coiled, radially striated whorls, and a wide umbilicus. At first glance, this combination of characteristics places this species close to the genera <italic><tp:taxon-name><tp:taxon-name-part taxon-name-part-type="genus" reg="Lindbergia">Lindbergia</tp:taxon-name-part></tp:taxon-name></italic> and <italic><tp:taxon-name><tp:taxon-name-part taxon-name-part-type="genus" reg="Spinophallus">Spinophallus</tp:taxon-name-part></tp:taxon-name></italic>, from which it differs in its genital anatomy. There are several species that have similar number of whorls and <abbrev xmlns:xlink="http://www.w3.org/1999/xlink" xlink:title="umbilicus width" id="ABBRID0E1QBG" xlink:type="simple">UW</abbrev>: <italic><tp:taxon-name><tp:taxon-name-part taxon-name-part-type="genus" reg="Vitrea">V.</tp:taxon-name-part><tp:taxon-name-part taxon-name-part-type="species" reg="siveci">siveci</tp:taxon-name-part></tp:taxon-name></italic>, <italic><tp:taxon-name><tp:taxon-name-part taxon-name-part-type="genus" reg="Vitrea">V.</tp:taxon-name-part><tp:taxon-name-part taxon-name-part-type="species" reg="kutschigi">kutschigi</tp:taxon-name-part></tp:taxon-name></italic>, <italic><tp:taxon-name><tp:taxon-name-part taxon-name-part-type="genus" reg="Vitrea">V.</tp:taxon-name-part><tp:taxon-name-part taxon-name-part-type="species" reg="neglecta">neglecta</tp:taxon-name-part></tp:taxon-name></italic> Damjanov &amp; L. Pintér, 1969, <italic><tp:taxon-name><tp:taxon-name-part taxon-name-part-type="genus" reg="Vitrea">V.</tp:taxon-name-part><tp:taxon-name-part taxon-name-part-type="species" reg="bulgarica">bulgarica</tp:taxon-name-part></tp:taxon-name></italic> Damjanov &amp; L. Pintér, 1969, <italic><tp:taxon-name><tp:taxon-name-part taxon-name-part-type="genus" reg="Vitrea">V.</tp:taxon-name-part><tp:taxon-name-part taxon-name-part-type="species" reg="illyrica">illyrica</tp:taxon-name-part></tp:taxon-name></italic>, and <italic><tp:taxon-name><tp:taxon-name-part taxon-name-part-type="genus" reg="Vitrea">V.</tp:taxon-name-part><tp:taxon-name-part taxon-name-part-type="species" reg="kiliasi">kiliasi</tp:taxon-name-part></tp:taxon-name></italic>. From the similar <italic><tp:taxon-name><tp:taxon-name-part taxon-name-part-type="genus" reg="Vitrea">V.</tp:taxon-name-part><tp:taxon-name-part taxon-name-part-type="species" reg="siveci">siveci</tp:taxon-name-part></tp:taxon-name></italic>, described from North Macedonia and present in Greece, the new species differs by the flatter shell, narrower last whorl and aperture, and less regularly rounded periphery. The umbilicus is larger and usually more distinctly funnel-shaped in the new species than in <italic><tp:taxon-name><tp:taxon-name-part taxon-name-part-type="genus" reg="Vitrea">V.</tp:taxon-name-part><tp:taxon-name-part taxon-name-part-type="species" reg="siveci">siveci</tp:taxon-name-part></tp:taxon-name></italic>, whose shell is larger (both in <abbrev xmlns:xlink="http://www.w3.org/1999/xlink" xlink:title="shell width" id="ABBRID0EWTBG" xlink:type="simple">SW</abbrev> and <abbrev xmlns:xlink="http://www.w3.org/1999/xlink" xlink:title="shell height" id="ABBRID0E1TBG" xlink:type="simple">SH</abbrev>) than in the new species. Namely, the <abbrev xmlns:xlink="http://www.w3.org/1999/xlink" xlink:title="shell width" id="ABBRID0E5TBG" xlink:type="simple">SW</abbrev> of the largest specimen of <italic><tp:taxon-name><tp:taxon-name-part taxon-name-part-type="genus" reg="Vitrea">V.</tp:taxon-name-part><tp:taxon-name-part taxon-name-part-type="species" reg="siveci">siveci</tp:taxon-name-part></tp:taxon-name></italic> is 5.3 mm (<xref ref-type="bibr" rid="B30">Riedel and Velkovrh 1976</xref>), which is almost 0.7 mm more than in the largest specimen of <italic><tp:taxon-name><tp:taxon-name-part taxon-name-part-type="genus" reg="Vitrea">V.</tp:taxon-name-part><tp:taxon-name-part taxon-name-part-type="species" reg="virgo">virgo</tp:taxon-name-part></tp:taxon-name></italic> Gojšina &amp; Dedov, sp. nov. in our sample (<abbrev xmlns:xlink="http://www.w3.org/1999/xlink" xlink:title="shell width" id="ABBRID0E3UBG" xlink:type="simple">SW</abbrev> 4.68 mm). In addition, the surface sculpture is much more pronounced in <italic><tp:taxon-name><tp:taxon-name-part taxon-name-part-type="genus" reg="Vitrea">V.</tp:taxon-name-part><tp:taxon-name-part taxon-name-part-type="species" reg="siveci">siveci</tp:taxon-name-part></tp:taxon-name></italic> than in the new species. The western Balkan species <italic><tp:taxon-name><tp:taxon-name-part taxon-name-part-type="genus" reg="Vitrea">V.</tp:taxon-name-part><tp:taxon-name-part taxon-name-part-type="species" reg="kutschigi">kutschigi</tp:taxon-name-part></tp:taxon-name></italic> differs from the new species by its flatter shell and narrower aperture, which makes it similar to the freshwater planorbid species <italic><tp:taxon-name><tp:taxon-name-part taxon-name-part-type="genus" reg="Bathyomphalus">Bathyomphalus</tp:taxon-name-part><tp:taxon-name-part taxon-name-part-type="species" reg="contortus">contortus</tp:taxon-name-part></tp:taxon-name></italic> (Linnaeus, 1758), as observed by <xref ref-type="bibr" rid="B42">Welter-Schultes (2012)</xref>. In addition, <italic><tp:taxon-name><tp:taxon-name-part taxon-name-part-type="genus" reg="Vitrea">V.</tp:taxon-name-part><tp:taxon-name-part taxon-name-part-type="species" reg="kutschigi">kutschigi</tp:taxon-name-part></tp:taxon-name></italic> is larger than <italic><tp:taxon-name><tp:taxon-name-part taxon-name-part-type="genus" reg="Vitrea">V.</tp:taxon-name-part><tp:taxon-name-part taxon-name-part-type="species" reg="virgo">virgo</tp:taxon-name-part></tp:taxon-name></italic> Gojšina &amp; Dedov, sp. nov. and has a less pronounced funnel-shaped umbilicus. In <italic><tp:taxon-name><tp:taxon-name-part taxon-name-part-type="genus" reg="Vitrea">V.</tp:taxon-name-part><tp:taxon-name-part taxon-name-part-type="species" reg="sturanyi">sturanyi</tp:taxon-name-part></tp:taxon-name></italic>, another similar western Balkan species, the last whorl is as broad as the penultimate whorl (see under the Remarks section for <italic><tp:taxon-name><tp:taxon-name-part taxon-name-part-type="genus" reg="Vitrea">V.</tp:taxon-name-part><tp:taxon-name-part taxon-name-part-type="species" reg="sturanyi">sturanyi</tp:taxon-name-part></tp:taxon-name></italic>), and the umbilicus has almost perpendicular walls, which do not expand as much as in the new species. Finally, the shell of the new species is flatter and less rounded than in <italic><tp:taxon-name><tp:taxon-name-part taxon-name-part-type="genus" reg="Vitrea">V.</tp:taxon-name-part><tp:taxon-name-part taxon-name-part-type="species" reg="sturanyi">sturanyi</tp:taxon-name-part></tp:taxon-name></italic>. The shell of <italic><tp:taxon-name><tp:taxon-name-part taxon-name-part-type="genus" reg="Vitrea">V.</tp:taxon-name-part><tp:taxon-name-part taxon-name-part-type="species" reg="illyrica">illyrica</tp:taxon-name-part></tp:taxon-name></italic> is less flat on both the upper and lower sides, the aperture is less narrow, the last whorl is less narrow and the whorls are less densely coiled than in the new species. Two Bulgarian species, <italic><tp:taxon-name><tp:taxon-name-part taxon-name-part-type="genus" reg="Vitrea">V.</tp:taxon-name-part><tp:taxon-name-part taxon-name-part-type="species" reg="bulgarica">bulgarica</tp:taxon-name-part></tp:taxon-name></italic> and <italic><tp:taxon-name><tp:taxon-name-part taxon-name-part-type="genus" reg="Vitrea">V.</tp:taxon-name-part><tp:taxon-name-part taxon-name-part-type="species" reg="neglecta">neglecta</tp:taxon-name-part></tp:taxon-name></italic> (considered conspecific by <xref ref-type="bibr" rid="B7">Irikov 2001</xref> and <xref ref-type="bibr" rid="B42">Welter-Schultes 2012</xref>, but treated as separate by <xref ref-type="bibr" rid="B5">Georgiev and Dedov 2014</xref>) are both smaller (<abbrev xmlns:xlink="http://www.w3.org/1999/xlink" xlink:title="shell width" id="ABBRID0EJZBG" xlink:type="simple">SW</abbrev> usually ≤ 3.2–3.4 mm and <abbrev xmlns:xlink="http://www.w3.org/1999/xlink" xlink:title="shell height" id="ABBRID0ENZBG" xlink:type="simple">SH</abbrev> ≤ 1.6 mm) and more conical, with usually less wide perspective umbilicus than in the new species. Spiral striation is not observed in these two species, but is present (albeit very weak and localised) in <italic><tp:taxon-name><tp:taxon-name-part taxon-name-part-type="genus" reg="Vitrea">V.</tp:taxon-name-part><tp:taxon-name-part taxon-name-part-type="species" reg="virgo">virgo</tp:taxon-name-part></tp:taxon-name></italic> Gojšina &amp; Dedov, sp. nov. These two species also differ from the new species in their genital anatomy. According to <xref ref-type="bibr" rid="B7">Irikov (2001)</xref> and <xref ref-type="bibr" rid="B4">Georgiev (2016)</xref>, <italic><tp:taxon-name><tp:taxon-name-part taxon-name-part-type="genus" reg="Vitrea">V.</tp:taxon-name-part><tp:taxon-name-part taxon-name-part-type="species" reg="bulgarica">bulgarica</tp:taxon-name-part></tp:taxon-name></italic> and <italic><tp:taxon-name><tp:taxon-name-part taxon-name-part-type="genus" reg="Vitrea">V.</tp:taxon-name-part><tp:taxon-name-part taxon-name-part-type="species" reg="neglecta">neglecta</tp:taxon-name-part></tp:taxon-name></italic> have a penis with a strong bulge (swelling) distally and a well-developed perivaginal gland. In <italic><tp:taxon-name><tp:taxon-name-part taxon-name-part-type="genus" reg="Vitrea">V.</tp:taxon-name-part><tp:taxon-name-part taxon-name-part-type="species" reg="virgo">virgo</tp:taxon-name-part></tp:taxon-name></italic> Gojšina &amp; Dedov, sp. nov., the penis is with no such strong swellings, thus almost equally broad throughout its entire length and no perivaginal gland is observed. In a specimen of <italic><tp:taxon-name><tp:taxon-name-part taxon-name-part-type="genus" reg="Vitrea">V.</tp:taxon-name-part><tp:taxon-name-part taxon-name-part-type="species" reg="neglecta">neglecta</tp:taxon-name-part></tp:taxon-name></italic> from Greece, <xref ref-type="bibr" rid="B4">Georgiev (2016)</xref> noted that its mantle is speckled, with black-greyish pigmentation, in contrast to the new species, whose mantle is completely devoid of pigmentation. Differences in the appearance of the reproductive system are also observed when comparing the new species with other geographically close Serbian congeners (<italic><tp:taxon-name><tp:taxon-name-part taxon-name-part-type="genus" reg="Vitrea">V.</tp:taxon-name-part><tp:taxon-name-part taxon-name-part-type="species" reg="contracta">contracta</tp:taxon-name-part></tp:taxon-name></italic>, <italic><tp:taxon-name><tp:taxon-name-part taxon-name-part-type="genus" reg="Vitrea">V.</tp:taxon-name-part><tp:taxon-name-part taxon-name-part-type="species" reg="crystallina">crystallina</tp:taxon-name-part></tp:taxon-name></italic>, <italic><tp:taxon-name><tp:taxon-name-part taxon-name-part-type="genus" reg="Vitrea">V.</tp:taxon-name-part><tp:taxon-name-part taxon-name-part-type="species" reg="diaphana">diaphana</tp:taxon-name-part></tp:taxon-name></italic>, and <italic><tp:taxon-name><tp:taxon-name-part taxon-name-part-type="genus" reg="Vitrea">V.</tp:taxon-name-part><tp:taxon-name-part taxon-name-part-type="species" reg="subrimata">subrimata</tp:taxon-name-part></tp:taxon-name></italic>). In contrast to them, the new species lacks both the seminal receptacle and the perivaginal gland. Compared to <italic><tp:taxon-name><tp:taxon-name-part taxon-name-part-type="genus" reg="Vitrea">Vitrea</tp:taxon-name-part><tp:taxon-name-part taxon-name-part-type="species" reg="ulrichi">ulrichi</tp:taxon-name-part></tp:taxon-name></italic> Georgiev &amp; Dedov, 2014, the new species has less whorls in the same <abbrev xmlns:xlink="http://www.w3.org/1999/xlink" xlink:title="shell width" id="ABBRID0EL4BG" xlink:type="simple">SW</abbrev> (the shell in <italic><tp:taxon-name><tp:taxon-name-part taxon-name-part-type="genus" reg="Vitrea">V.</tp:taxon-name-part><tp:taxon-name-part taxon-name-part-type="species" reg="ulrichi">ulrichi</tp:taxon-name-part></tp:taxon-name></italic> is more densely coiled than in the new species) (in <italic><tp:taxon-name><tp:taxon-name-part taxon-name-part-type="genus" reg="Vitrea">V.</tp:taxon-name-part><tp:taxon-name-part taxon-name-part-type="species" reg="ulrichi">ulrichi</tp:taxon-name-part></tp:taxon-name></italic>, <abbrev xmlns:xlink="http://www.w3.org/1999/xlink" xlink:title="shell width" id="ABBRID0EF5BG" xlink:type="simple">SW</abbrev> ~ 4.6 mm = 6.25 whorls <italic>vs.</italic> in <italic><tp:taxon-name><tp:taxon-name-part taxon-name-part-type="genus" reg="Vitrea">V.</tp:taxon-name-part><tp:taxon-name-part taxon-name-part-type="species" reg="virgo">virgo</tp:taxon-name-part></tp:taxon-name></italic> Gojšina &amp; Dedov, sp. nov., <abbrev xmlns:xlink="http://www.w3.org/1999/xlink" xlink:title="shell width" id="ABBRID0EW5BG" xlink:type="simple">SW</abbrev> ~ 4.6 mm = 5.5 whorls). Finally, the shells of <italic><tp:taxon-name><tp:taxon-name-part taxon-name-part-type="genus" reg="Vitrea">V.</tp:taxon-name-part><tp:taxon-name-part taxon-name-part-type="species" reg="ulrichi">ulrichi</tp:taxon-name-part></tp:taxon-name></italic> are more coarsely radially striated compared to those of <italic><tp:taxon-name><tp:taxon-name-part taxon-name-part-type="genus" reg="Vitrea">V.</tp:taxon-name-part><tp:taxon-name-part taxon-name-part-type="species" reg="virgo">virgo</tp:taxon-name-part></tp:taxon-name></italic> Gojšina &amp; Dedov, sp. nov.</p></tp:treatment-sec><tp:treatment-sec sec-type="description" id="SECID0EQ6BG"><title>Description.</title><p><bold><italic>Shell</italic></bold> — Flat, translucent, consisting of 4.5–5.5 regularly increasing, densely coiled whorls separated by moderately deep suture. Protoconch smooth (Fig. <xref ref-type="fig" rid="F12">12A, B</xref>), consisting of ~ 1.25–1.5 whorls. Boundary between protoconch and teleoconch slightly visible only by scanning electron microscopy (<abbrev xmlns:xlink="http://www.w3.org/1999/xlink" xlink:title="scanning electron microscopy" id="ABBRID0EAAAI" xlink:type="simple">SEM</abbrev>) and even then not clear. Teleoconch almost smooth, but with several very fine, irregular radial growth lines. Spiral striation very weak, present only on some parts of periphery, composed of innumerable spiral lines that are very difficult to observe (Fig. <xref ref-type="fig" rid="F12">12C</xref>). Lower side of shell almost flat. Last whorl on average 1.5× (sometimes ≤ 1.7×) as wide as penultimate whorl. Peristome sharp, almost straight when observed from apical view. Aperture elliptical and relatively narrow. Umbilicus wide, measuring 1/5–1/6 of <abbrev xmlns:xlink="http://www.w3.org/1999/xlink" xlink:title="shell width" id="ABBRID0EIAAI" xlink:type="simple">SW</abbrev> and showing almost all whorls inside. Surface sculpture much less distinct (almost invisible) on umbilical side when compared to apical side.</p><fig id="F12" position="float" orientation="portrait"><object-id xmlns:xlink="http://www.w3.org/1999/xlink" content-type="doi" xlink:type="simple">10.3897/zookeys.1200.120633.figure12</object-id><object-id xmlns:xlink="http://www.w3.org/1999/xlink" content-type="arpha" xlink:type="simple">C2819C0D-D75E-5BB3-94C6-E5100404EA0C</object-id><label>Figure 12.</label><caption><p><abbrev xmlns:xlink="http://www.w3.org/1999/xlink" xlink:title="scanning electron microscopy" id="ABBRID0EUAAI" xlink:type="simple">SEM</abbrev> images of the shell surface structure of <italic><tp:taxon-name><tp:taxon-name-part taxon-name-part-type="genus" reg="Vitrea">Vitrea</tp:taxon-name-part><tp:taxon-name-part taxon-name-part-type="species" reg="virgo">virgo</tp:taxon-name-part></tp:taxon-name></italic> sp. nov. <bold>A, B</bold> enlarged view of the protoconch <bold>C–F</bold> enlarged different parts of the last whorl.</p></caption><graphic xmlns:xlink="http://www.w3.org/1999/xlink" xlink:href="zookeys-1200-245_article-120633__-g012.jpg" position="float" orientation="portrait" xlink:type="simple" id="oo_1044193.jpg"><uri content-type="original_file" xlink:type="simple">https://binary.pensoft.net/fig/1044193</uri></graphic></fig></tp:treatment-sec><tp:treatment-sec sec-type="Reproductive system" id="SECID0EMBAI"><title>Reproductive system.</title><p>Genitalia typical for <italic><tp:taxon-name><tp:taxon-name-part taxon-name-part-type="genus" reg="Vitrea">Vitrea</tp:taxon-name-part></tp:taxon-name></italic>. Penis moderately long, almost of equal width along entire length, very slightly widening only medially. Penial retractor muscle inserted at apical part of penis, where vas deferens joins too. Latter structure long and very thin, but thickened near female part of genitalia. Epiphallus and seminal receptacle absent. Genital atrium indistinct. Vagina almost as wide as penis. Perivaginal gland could not be observed, probably absent (Fig. <xref ref-type="fig" rid="F13">13</xref>).</p><fig id="F13" position="float" orientation="portrait"><object-id xmlns:xlink="http://www.w3.org/1999/xlink" content-type="doi" xlink:type="simple">10.3897/zookeys.1200.120633.figure13</object-id><object-id xmlns:xlink="http://www.w3.org/1999/xlink" content-type="arpha" xlink:type="simple">27983AB1-D6BE-554F-B828-453F1465D333</object-id><label>Figure 13.</label><caption><p>Genitalia of <italic><tp:taxon-name><tp:taxon-name-part taxon-name-part-type="genus" reg="Vitrea">Vitrea</tp:taxon-name-part><tp:taxon-name-part taxon-name-part-type="species" reg="virgo">virgo</tp:taxon-name-part></tp:taxon-name></italic> sp. nov. (paratype, <named-content xmlns:xlink="http://www.w3.org/1999/xlink" content-type="dwc:institutional_code" xlink:title="Institute of Zoology, University of Belgrade - Faculty of Biology" xlink:href="http://grbio.org/institution/university-belgrade" xlink:type="simple">IZOO</named-content>-MG-014). <bold>a</bold> genital atrium <bold>od</bold> oviduct <bold>p</bold> penis <bold>prm</bold> penial retractor muscle <bold>sod</bold> spermoviduct <bold>v</bold> vagina <bold>vd</bold> vas deferens.</p></caption><graphic xmlns:xlink="http://www.w3.org/1999/xlink" xlink:href="zookeys-1200-245_article-120633__-g013.jpg" position="float" orientation="portrait" xlink:type="simple" id="oo_1044194.jpg"><uri content-type="original_file" xlink:type="simple">https://binary.pensoft.net/fig/1044194</uri></graphic></fig><fig id="F14" position="float" orientation="portrait"><object-id xmlns:xlink="http://www.w3.org/1999/xlink" content-type="doi" xlink:type="simple">10.3897/zookeys.1200.120633.figure14</object-id><object-id xmlns:xlink="http://www.w3.org/1999/xlink" content-type="arpha" xlink:type="simple">CEB05DE3-2C9D-5C58-88A6-3E2271343CCD</object-id><label>Figure 14.</label><caption><p><bold>A–C</bold><italic><tp:taxon-name><tp:taxon-name-part taxon-name-part-type="genus" reg="Vitrea">Vitrea</tp:taxon-name-part><tp:taxon-name-part taxon-name-part-type="species" reg="siveci">siveci</tp:taxon-name-part></tp:taxon-name></italic> from Solunska Glava peak on Mt. Jakupica, North Macedonia (paratype, <named-content xmlns:xlink="http://www.w3.org/1999/xlink" content-type="dwc:institutional_code" xlink:title="Museum and Institute of Zoology of the Polish Academy of Sciences" xlink:href="http://grbio.org/institution/polish-academy-sciences" xlink:type="simple">MIZ</named-content>.MOL047322) (photo: Magdalena Kowalewska-Groszkowska) <bold>D–F</bold><italic><tp:taxon-name><tp:taxon-name-part taxon-name-part-type="genus" reg="Vitrea">V.</tp:taxon-name-part><tp:taxon-name-part taxon-name-part-type="species" reg="virgo">virgo</tp:taxon-name-part></tp:taxon-name></italic> sp. nov. from Mt. Devica (paratype, NHMBEO313) <bold>A, D</bold> apertural view <bold>B, E</bold> apical view <bold>C, F</bold> umbilical view.</p></caption><graphic xmlns:xlink="http://www.w3.org/1999/xlink" xlink:href="zookeys-1200-245_article-120633__-g014.jpg" position="float" orientation="portrait" xlink:type="simple" id="oo_1044195.jpg"><uri content-type="original_file" xlink:type="simple">https://binary.pensoft.net/fig/1044195</uri></graphic></fig></tp:treatment-sec><tp:treatment-sec sec-type="description" id="SECID0EYEAI"><title>Measurements</title><p><bold>(in mm, <italic>n</italic> = 7)</bold>: <abbrev xmlns:xlink="http://www.w3.org/1999/xlink" xlink:title="shell width" id="ABBRID0EDFAI" xlink:type="simple">SW</abbrev> = 3.61–4.68; <abbrev xmlns:xlink="http://www.w3.org/1999/xlink" xlink:title="shell height" id="ABBRID0EHFAI" xlink:type="simple">SH</abbrev> = 1.54–2.10; <abbrev xmlns:xlink="http://www.w3.org/1999/xlink" xlink:title="aperture width" id="ABBRID0ELFAI" xlink:type="simple">AW</abbrev> = 1.57–1.87; <abbrev xmlns:xlink="http://www.w3.org/1999/xlink" xlink:title="aperture height" id="ABBRID0EPFAI" xlink:type="simple">AH</abbrev> = 1.22–1.50; <abbrev xmlns:xlink="http://www.w3.org/1999/xlink" xlink:title="umbilicus width" id="ABBRID0ETFAI" xlink:type="simple">UW</abbrev> = 0.61–0.86.</p></tp:treatment-sec><tp:treatment-sec sec-type="etymology" id="SECID0EXFAI"><title>Etymology.</title><p>The new species is named after Mt. Devica, where the type locality (Jama pod Oštrom Čukom Pit) is situated. The name of the mountain means “a virgin” (Lat. <italic>virgo</italic>) in Serbian. The specific epithet is to be used as a noun in apposition.</p></tp:treatment-sec><tp:treatment-sec sec-type="habitat" id="SECID0E6FAI"><title>Habitat.</title><p>The new species is found in a shallow, natural pit (a small underground cavern between boulders) several meters deep in a limestone habitat. Live animals crawled on and under numerous wet rocks deeper in the pit. They were only found in the darker parts of the pit. The new species was found together with two other gastropods, <italic><tp:taxon-name><tp:taxon-name-part taxon-name-part-type="genus" reg="Morlina">Morlina</tp:taxon-name-part><tp:taxon-name-part taxon-name-part-type="species" reg="glabra">glabra</tp:taxon-name-part></tp:taxon-name></italic> (Rossmässler, 1835) and <italic><tp:taxon-name><tp:taxon-name-part taxon-name-part-type="genus" reg="Limax">Limax</tp:taxon-name-part><tp:taxon-name-part taxon-name-part-type="species" reg="cinereoniger">cinereoniger</tp:taxon-name-part></tp:taxon-name></italic> Wolf, 1803. It was not found outside the pit, although it may also occur in the immediate vicinity.</p></tp:treatment-sec><tp:treatment-sec sec-type="distribution" id="SECID0E2GAI"><title>Distribution.</title><p>This species is only known from the type locality (Figs <xref ref-type="fig" rid="F10">10</xref>, <xref ref-type="fig" rid="F15">15</xref>).</p><fig id="F15" position="float" orientation="portrait"><object-id xmlns:xlink="http://www.w3.org/1999/xlink" content-type="doi" xlink:type="simple">10.3897/zookeys.1200.120633.figure15</object-id><object-id xmlns:xlink="http://www.w3.org/1999/xlink" content-type="arpha" xlink:type="simple">0DDE92C0-EAD8-5A7B-91F2-93778BB096C7</object-id><label>Figure 15.</label><caption><p>A distribution map of <italic><tp:taxon-name><tp:taxon-name-part taxon-name-part-type="genus" reg="Vitrea">Vitrea</tp:taxon-name-part><tp:taxon-name-part taxon-name-part-type="species" reg="contracta">contracta</tp:taxon-name-part></tp:taxon-name></italic>, <italic><tp:taxon-name><tp:taxon-name-part taxon-name-part-type="genus" reg="Vitrea">V.</tp:taxon-name-part><tp:taxon-name-part taxon-name-part-type="species" reg="crystallina">crystallina</tp:taxon-name-part></tp:taxon-name></italic>, <italic><tp:taxon-name><tp:taxon-name-part taxon-name-part-type="genus" reg="Vitrea">V.</tp:taxon-name-part><tp:taxon-name-part taxon-name-part-type="species" reg="illyrica">illyrica</tp:taxon-name-part></tp:taxon-name></italic>, <italic><tp:taxon-name><tp:taxon-name-part taxon-name-part-type="genus" reg="Vitrea">V.</tp:taxon-name-part><tp:taxon-name-part taxon-name-part-type="species" reg="kiliasi">kiliasi</tp:taxon-name-part></tp:taxon-name></italic>, <italic><tp:taxon-name><tp:taxon-name-part taxon-name-part-type="genus" reg="Vitrea">V.</tp:taxon-name-part><tp:taxon-name-part taxon-name-part-type="species" reg="kutschigi">kutschigi</tp:taxon-name-part></tp:taxon-name></italic>, <italic><tp:taxon-name><tp:taxon-name-part taxon-name-part-type="genus" reg="Vitrea">V.</tp:taxon-name-part><tp:taxon-name-part taxon-name-part-type="species" reg="sturanyi">sturanyi</tp:taxon-name-part></tp:taxon-name></italic>, and <italic><tp:taxon-name><tp:taxon-name-part taxon-name-part-type="genus" reg="Vitrea">V.</tp:taxon-name-part><tp:taxon-name-part taxon-name-part-type="species" reg="virgo">virgo</tp:taxon-name-part></tp:taxon-name></italic> sp. nov. in Serbia.</p></caption><graphic xmlns:xlink="http://www.w3.org/1999/xlink" xlink:href="zookeys-1200-245_article-120633__-g015.jpg" position="float" orientation="portrait" xlink:type="simple" id="oo_1044196.jpg"><uri content-type="original_file" xlink:type="simple">https://binary.pensoft.net/fig/1044196</uri></graphic></fig></tp:treatment-sec><tp:treatment-sec sec-type="remarks" id="SECID0EDKAI"><title>Remarks.</title><p>The radial striation of the shell is irregular and quite variable in the new species. In some places, the shells appear to be almost completely smooth or, on the contrary, show strong radial lines. <italic><tp:taxon-name><tp:taxon-name-part taxon-name-part-type="genus" reg="Vitrea">Vitrea</tp:taxon-name-part><tp:taxon-name-part taxon-name-part-type="species" reg="virgo">virgo</tp:taxon-name-part></tp:taxon-name></italic> Gojšina &amp; Dedov, sp. nov. is one of the largest representatives of the genus <italic><tp:taxon-name><tp:taxon-name-part taxon-name-part-type="genus" reg="Vitrea">Vitrea</tp:taxon-name-part></tp:taxon-name></italic> in Serbia. Based on this fact, we had suspected that it might even belong to several other genera with typically larger shells [for the dimensions of the species see <xref ref-type="bibr" rid="B42">Welter-Schultes (2012)</xref>], such as <italic><tp:taxon-name><tp:taxon-name-part taxon-name-part-type="genus" reg="Lindbergia">Lindbergia</tp:taxon-name-part></tp:taxon-name></italic> and <italic><tp:taxon-name><tp:taxon-name-part taxon-name-part-type="genus" reg="Spinophallus">Spinophallus</tp:taxon-name-part></tp:taxon-name></italic>. After its dissection, however, we found no seminal receptacle, which is typically large and well developed in the other two genera, but absent or reduced in <italic><tp:taxon-name><tp:taxon-name-part taxon-name-part-type="genus" reg="Vitrea">Vitrea</tp:taxon-name-part></tp:taxon-name></italic> (<xref ref-type="bibr" rid="B32">Schileyko 2003</xref>). More importantly, we found no epiphallus, which justifies the placement of the new species in the genus <italic><tp:taxon-name><tp:taxon-name-part taxon-name-part-type="genus" reg="Vitrea">Vitrea</tp:taxon-name-part></tp:taxon-name></italic>. On the vas deferens we found a “seminal receptacle-like” structure whose function or origin is unknown. We are not sure what this structure represents, and it is probably an artefact, as it was not observed in any other dissected specimen.</p><fig id="F16" position="float" orientation="portrait"><object-id xmlns:xlink="http://www.w3.org/1999/xlink" content-type="doi" xlink:type="simple">10.3897/zookeys.1200.120633.figure16</object-id><object-id xmlns:xlink="http://www.w3.org/1999/xlink" content-type="arpha" xlink:type="simple">347B6304-8B95-5AFC-AA1C-FED413616877</object-id><label>Figure 16.</label><caption><p>A distribution map of <italic><tp:taxon-name><tp:taxon-name-part taxon-name-part-type="genus" reg="Vitrea">Vitrea</tp:taxon-name-part><tp:taxon-name-part taxon-name-part-type="species" reg="diaphana">diaphana</tp:taxon-name-part></tp:taxon-name></italic> and <italic><tp:taxon-name><tp:taxon-name-part taxon-name-part-type="genus" reg="Vitrea">V.</tp:taxon-name-part><tp:taxon-name-part taxon-name-part-type="species" reg="subrimata">subrimata</tp:taxon-name-part></tp:taxon-name></italic> in Serbia.</p></caption><graphic xmlns:xlink="http://www.w3.org/1999/xlink" xlink:href="zookeys-1200-245_article-120633__-g016.jpg" position="float" orientation="portrait" xlink:type="simple" id="oo_1044197.jpg"><uri content-type="original_file" xlink:type="simple">https://binary.pensoft.net/fig/1044197</uri></graphic></fig></tp:treatment-sec><ref-list><ref id="B30"><mixed-citation xmlns:xlink="http://www.w3.org/1999/xlink" xlink:type="simple"><person-group><name name-style="western"><surname>Riedel</surname><given-names>A</given-names></name><name name-style="western"><surname>Velkovrh</surname><given-names>F</given-names></name></person-group> (<year>1976</year>) <article-title>Drei neue balkanische Zonitiden (<tp:taxon-name><tp:taxon-name-part taxon-name-part-type="class">Gastropoda</tp:taxon-name-part></tp:taxon-name>) und neue Funde einiger seltener Arten.</article-title><source>Biološki vestnik</source><volume>24</volume>(<issue>2</issue>): <fpage>219</fpage>–<lpage>227</lpage>.</mixed-citation></ref><ref id="B42"><mixed-citation xmlns:xlink="http://www.w3.org/1999/xlink" xlink:type="simple"><person-group><name name-style="western"><surname>Welter-Schultes</surname><given-names>FW</given-names></name></person-group> (<year>2012</year>) <source>European Non-Marine Molluscs, a Guide for Species Identification.</source><publisher-name>Planet Poster Editions</publisher-name>, <publisher-loc>Göttingen</publisher-loc>, <size units="page">674 pp</size>.</mixed-citation></ref><ref id="B7"><mixed-citation xmlns:xlink="http://www.w3.org/1999/xlink" xlink:type="simple"><person-group><name name-style="western"><surname>Irikov</surname><given-names>AA</given-names></name></person-group> (<year>2001</year>) <article-title>To the knowledge of the anatomy and taxonomy of two species from genus <italic><tp:taxon-name><tp:taxon-name-part taxon-name-part-type="genus">Vitrea</tp:taxon-name-part></tp:taxon-name></italic> Fitzinger, 1833 (<tp:taxon-name><tp:taxon-name-part taxon-name-part-type="class">Gastropoda</tp:taxon-name-part></tp:taxon-name>, <tp:taxon-name><tp:taxon-name-part taxon-name-part-type="family">Zonitidae</tp:taxon-name-part></tp:taxon-name>).</article-title><source>Travaux scientifiques de l’Université de Plovdiv “Paisii Hilendarski”, <tp:taxon-name><tp:taxon-name-part taxon-name-part-type="kingdom">Animalia</tp:taxon-name-part></tp:taxon-name></source><volume>37</volume>(<issue>6</issue>): <fpage>35</fpage>–<lpage>38</lpage>.</mixed-citation></ref><ref id="B5"><mixed-citation xmlns:xlink="http://www.w3.org/1999/xlink" xlink:type="simple"><person-group><name name-style="western"><surname>Georgiev</surname><given-names>D</given-names></name><name name-style="western"><surname>Dedov</surname><given-names>I</given-names></name></person-group> (<year>2014</year>) <article-title>Contribution to the knowledge of the Bulgarian species of the genus <italic><tp:taxon-name><tp:taxon-name-part taxon-name-part-type="genus">Vitrea</tp:taxon-name-part></tp:taxon-name></italic> (<tp:taxon-name><tp:taxon-name-part taxon-name-part-type="class">Gastropoda</tp:taxon-name-part></tp:taxon-name>, <tp:taxon-name><tp:taxon-name-part taxon-name-part-type="family">Pristilomatidae</tp:taxon-name-part></tp:taxon-name>) with the description of a new species.</article-title><source>ZooKeys</source><volume>396</volume>: <fpage>1</fpage>–<lpage>11</lpage>. <ext-link xlink:href="10.3897/zookeys.396.6976" ext-link-type="doi" xlink:type="simple">https://doi.org/10.3897/zookeys.396.6976</ext-link></mixed-citation></ref><ref id="B4"><mixed-citation xmlns:xlink="http://www.w3.org/1999/xlink" xlink:type="simple"><person-group><name name-style="western"><surname>Georgiev</surname><given-names>D</given-names></name></person-group> (<year>2016</year>) <article-title><italic><tp:taxon-name><tp:taxon-name-part taxon-name-part-type="genus">Vitrea</tp:taxon-name-part><tp:taxon-name-part taxon-name-part-type="species">neglecta</tp:taxon-name-part></tp:taxon-name></italic> Damjanov et L. Pintér 1969 – genital anatomy of a specimen from Greece.</article-title><source>ZooNotes</source><volume>95</volume>: <fpage>1</fpage>–<lpage>2</lpage>.</mixed-citation></ref><ref id="B32"><mixed-citation xmlns:xlink="http://www.w3.org/1999/xlink" xlink:type="simple"><person-group><name name-style="western"><surname>Schileyko</surname><given-names>AA</given-names></name></person-group> (<year>2003</year>) <article-title>Treatise on recent terrestrial pulmonate molluscs: <tp:taxon-name><tp:taxon-name-part taxon-name-part-type="family">Ariophantidae</tp:taxon-name-part></tp:taxon-name>, <tp:taxon-name><tp:taxon-name-part taxon-name-part-type="family">Ostracolethidae</tp:taxon-name-part></tp:taxon-name>, <tp:taxon-name><tp:taxon-name-part taxon-name-part-type="family">Ryssotidae</tp:taxon-name-part></tp:taxon-name>, <tp:taxon-name><tp:taxon-name-part taxon-name-part-type="family">Milacidae</tp:taxon-name-part></tp:taxon-name>, <tp:taxon-name><tp:taxon-name-part taxon-name-part-type="family">Dyakiidae</tp:taxon-name-part></tp:taxon-name>, <tp:taxon-name><tp:taxon-name-part taxon-name-part-type="family">Staffordiidae</tp:taxon-name-part></tp:taxon-name>, <tp:taxon-name><tp:taxon-name-part taxon-name-part-type="family">Gastrodontidae</tp:taxon-name-part></tp:taxon-name>, <tp:taxon-name><tp:taxon-name-part taxon-name-part-type="family">Zonitidae</tp:taxon-name-part></tp:taxon-name>, <tp:taxon-name><tp:taxon-name-part taxon-name-part-type="family">Daudebardiidae</tp:taxon-name-part></tp:taxon-name>, <tp:taxon-name><tp:taxon-name-part taxon-name-part-type="family">Parmacellidae</tp:taxon-name-part></tp:taxon-name>.</article-title><source>Ruthenica, Supplement</source><volume>2</volume>(<issue>10</issue>): <fpage>1309</fpage>–<lpage>1466</lpage>.</mixed-citation></ref></ref-list></tp:taxon-treatment>
